# Supplementary material for: The Cardiac Acetyl-Lysine Proteome
Source: PLoS One. 2013 Jul 2;8(7):e67513. doi: 10.1371/journal.pone.0067513 (PMC3699649; doi:10.1371/journal.pone.0067513)
Supplement: Table S3 — BINGO Analysis. Sheet 1: Gene set enrichment of ontologies related to biological processes. Sheet 2: Gene set enrichment of ontologies related to molecular function. Sheet 3: Gene set enrichment of ontologies related to cellular components. These Tables include only terms deemed statistically significant (p<0.01) after Benjamini-Hochberg correction for multiple-hypothesis testing. (XLSX) [file pone.0067513.s003.xlsx]

## Sheet: BINGO Biol Proc p<.01
GO-ID	Description	p-value	Corrected p-value	Cluster frequency	Total frequency	Genes
6091	generation of precursor metabolites and energy	1.8741e-72	3.407e-69	77/226 34.0%	311/14289 2.1%	UQCRC2 ATP5D LDHB LDHA UQCRC1 ATP5B CYC1 PGAM1 NDUFAB1 UQCRFS1 OGDH UQCRQ PDHB NDUFS6 GOT1 IDH3G ATP5EP2 SLC25A3 ATP5O PDHA1 NDUFS3 SUCLA2 ATP5H NDUFS1 ATP5J NDUFB11 FECH SLC25A4 ACO2 SUCLG2 SUCLG1 COX4I1 PFKM NDUFA10 NDUFA12 ACADVL NNT UQCRH PKM2 DLD ATP5C1 ATPIF1 MDH2 UQCRB MDH1 ALDOA NDUFB6 ECH1 NDUFB9 TPI1 IDH2 ETFDH ENO3 IDH1 GAPDH ETFB ENO1 ETFA NDUFA5 DLST NDUFA2 NDUFA9 CS ATP5F1 IDH3B DLA…
55114	oxidation reduction	8.2309e-42	7.4819e-39	72/226 31.8%	646/14289 4.5%	UQCRC2 LDHB LDHA ALDH1L1 UQCRC1 CYC1 NDUFAB1 PRDX5 PRDX3 OGDH UQCRFS1 UQCRQ HIBADH PDHB NDUFS6 IDH3G PDHA1 NDUFS3 ACAD9 HADH NDUFS1 ALDH6A1 NDUFB11 ACADM ACADS AIFM1 DECR1 ACADL NDUFA10 NDUFA12 COQ6 ACADVL ALDH7A1 NNT UQCRH DLD TXNRD2 MDH2 UQCRB MDH1 ACADSB NDUFB6 ME2 NDUFB9 GLUD1 HADHA IVD ETFDH FASN IDH2 IDH1 ALDH4A1 GAPDH BDH1 ETFB ETFA NDUFA5 NDUFA2 NDUFA9 IDH3B SOD1 IDH3A SOD2 SDHA SLC25A12 …
44281	small molecule metabolic process	3.0888e-41	1.8718e-38	98/226 43.3%	1369/14289 9.5%	LDHB LDHA ALDH1L1 PGAM1 NDUFAB1 BPHL IARS2 OGDH HIBADH PDHB GOT2 GOT1 IDH3G PDHA1 HADH HMGCL ACAA2 ALDH6A1 CRYAB SUCLG1 MYH7 SARS2 DLD ATP5C1 MDH2 MDH1 ALDOA ACADSB TALDO1 AHCY ME2 GLUD1 ACAT1 CCBL2 HADHA HADHB TPI1 IVD IDH2 IDH1 ALDH4A1 AK3 IDH3B DLAT CRAT IDH3A ATP2A2 FABP3 ALDH2 ATP5D BCKDK CPT2 ATP5B ACSF3 ACSF2 AUH ATP5EP2 MCCC1 ATP5O SUCLA2 ATP5H NDUFS1 ATP5J ACADM ACO2 ACADS COQ9 DECR1 PFK…
45333	cellular respiration	5.1168e-39	2.3256e-36	35/226 15.4%	96/14289 0.6%	UQCRC2 NDUFB6 UQCRC1 NDUFB9 NDUFAB1 PDHB NDUFS6 IDH3G IDH2 IDH1 NDUFS3 SUCLA2 NDUFS1 NDUFA5 DLST NDUFA2 ACO2 NDUFA9 SUCLG2 SUCLG1 CS IDH3B NDUFA10 IDH3A SOD2 SDHA SLC25A12 NNT UQCRH NDUFV1 DLD NDUFV2 MDH2 UQCRB MDH1
15980	energy derivation by oxidation of organic compounds	1.6494e-37	5.9971e-35	39/226 17.2%	145/14289 1.0%	UQCRC2 NDUFB6 UQCRC1 NDUFB9 NDUFAB1 PDHB NDUFS6 GOT1 IDH3G IDH2 IDH1 NDUFS3 SUCLA2 NDUFS1 NDUFA5 DLST NDUFA2 ACO2 NDUFA9 SUCLG2 SUCLG1 CS IDH3B CRAT NDUFA10 IDH3A SOD2 ACADVL SDHA SLC25A12 NNT PYGM UQCRH NDUFV1 DLD NDUFV2 MDH2 UQCRB MDH1
44282	small molecule catabolic process	2.169e-37	6.5721e-35	48/226 21.2%	265/14289 1.8%	ALDOA ATP5D LDHB LDHA BCKDK CPT2 TALDO1 ECH1 GLUD1 PGAM1 ECHS1 OGDH DCI PDHB HIBADH HADHA HADHB AUH GOT2 TPI1 GOT1 IVD OXCT1 MCCC1 ETFDH ENO3 ALDH4A1 ATP5O PDHA1 HADH GAPDH ENO1 ALDH6A1 ACADM ACADS MYH7 PFKM CRAT DLAT DECR1 ACADL ACADVL GPI PKM2 HIBCH PGK1 MDH2 MDH1
42180	cellular ketone metabolic process	9.1404e-32	2.3739e-29	59/226 26.1%	577/14289 4.0%	LDHB BCKDK ALDH1L1 CPT2 NDUFAB1 IARS2 ACSF3 HIBADH ACSF2 AUH GOT2 GOT1 IDH3G MCCC1 HADH SUCLA2 ACAA2 ALDH6A1 ACADM ACO2 ACADS SUCLG1 COQ9 DECR1 ACADL SARS2 COQ6 ACADVL CKM DLD MDH2 MDH1 ACADSB ECH1 ME2 GLUD1 ECHS1 CCBL2 DCI HADHA HADHB TPI1 IVD CKMT2 IDH2 FASN ETFDH IDH1 ALDH4A1 DLST CS IDH3B CRAT IDH3A SDHA GPI FABP3 LTA4H HIBCH
44237	cellular metabolic process	1.6744e-30	3.3809e-28	163/226 72.1%	4988/14289 34.9%	LDHB LDHA ALDH1L1 PGAM1 NDUFAB1 BPHL IARS2 OGDH TTN CLYBL HIBADH PDHB GOT2 GOT1 IDH3G PDHA1 HADH HMGCL ACAA2 ALDH6A1 FECH CRYAB SUCLG2 SUCLG1 MYH7 EEF2 SARS2 HNRNPU NNT EP300 DLD ATP5C1 ATPIF1 MRPL47 MDH2 MDH1 ALDOA ACADSB AHCY TALDO1 ME2 GLUD1 PABPC4 NEDD8 ACAT1 CCBL2 HADHA HADHB TPI1 NAA50 IVD PSMB3 IDH2 IDH1 ALDH4A1 HSPE1 EEF1A1 CREBBP AK3 IDH3B TKT CRAT DLAT IDH3A PPA2 PPIF SLC25A12 ATP2A2 PP…
8152	metabolic process	1.9517e-30	3.3809e-28	178/226 78.7%	5953/14289 41.6%	LDHB LDHA ALDH1L1 NIT2 PGAM1 NDUFAB1 BPHL IARS2 OGDH TTN ACSS2 CLYBL HIBADH PDHB GOT2 GSTM2 GOT1 IDH3G PDHA1 HADH HMGCL ACAA2 ALDH6A1 FECH CRYAB SUCLG2 SUCLG1 MYH7 EEF2 SARS2 HNRNPU NNT EP300 DLD ATP5C1 ATPIF1 MRPL47 MDH2 MDH1 ALDOA ACADSB AHCY TALDO1 ME2 GLUD1 PABPC4 NEDD8 CCBL2 ACAT1 HADHA HADHB TPI1 NAA50 IVD PSMB3 IDH2 IDH1 ALDH4A1 HSPE1 EEF1A1 CREBBP AK3 IDH3B TKT CRAT DLAT IDH3A PPA2 PPIF S…
43436	oxoacid metabolic process	2.0457e-30	3.3809e-28	57/226 25.2%	563/14289 3.9%	LDHB BCKDK ALDH1L1 CPT2 NDUFAB1 IARS2 ACSF3 HIBADH ACSF2 AUH GOT2 GOT1 IDH3G MCCC1 HADH SUCLA2 ACAA2 ALDH6A1 ACADM ACO2 ACADS SUCLG1 DECR1 ACADL SARS2 ACADVL CKM DLD MDH2 MDH1 ACADSB ECH1 ME2 GLUD1 ECHS1 CCBL2 DCI HADHA HADHB TPI1 IVD CKMT2 IDH2 FASN ETFDH IDH1 ALDH4A1 DLST CS IDH3B CRAT IDH3A SDHA GPI FABP3 LTA4H HIBCH
19752	carboxylic acid metabolic process	2.0457e-30	3.3809e-28	57/226 25.2%	563/14289 3.9%	LDHB BCKDK ALDH1L1 CPT2 NDUFAB1 IARS2 ACSF3 HIBADH ACSF2 AUH GOT2 GOT1 IDH3G MCCC1 HADH SUCLA2 ACAA2 ALDH6A1 ACADM ACO2 ACADS SUCLG1 DECR1 ACADL SARS2 ACADVL CKM DLD MDH2 MDH1 ACADSB ECH1 ME2 GLUD1 ECHS1 CCBL2 DCI HADHA HADHB TPI1 IVD CKMT2 IDH2 FASN ETFDH IDH1 ALDH4A1 DLST CS IDH3B CRAT IDH3A SDHA GPI FABP3 LTA4H HIBCH
6082	organic acid metabolic process	3.9447e-30	5.9762e-28	57/226 25.2%	570/14289 3.9%	LDHB BCKDK ALDH1L1 CPT2 NDUFAB1 IARS2 ACSF3 HIBADH ACSF2 AUH GOT2 GOT1 IDH3G MCCC1 HADH SUCLA2 ACAA2 ALDH6A1 ACADM ACO2 ACADS SUCLG1 DECR1 ACADL SARS2 ACADVL CKM DLD MDH2 MDH1 ACADSB ECH1 ME2 GLUD1 ECHS1 CCBL2 DCI HADHA HADHB TPI1 IVD CKMT2 IDH2 FASN ETFDH IDH1 ALDH4A1 DLST CS IDH3B CRAT IDH3A SDHA GPI FABP3 LTA4H HIBCH
9060	aerobic respiration	4.6908e-28	6.56e-26	20/226 8.8%	34/14289 0.2%	UQCRC2 DLST UQCRC1 ACO2 SUCLG2 SUCLG1 CS IDH3B IDH3A PDHB SDHA NNT IDH3G UQCRH IDH2 IDH1 SUCLA2 MDH2 UQCRB MDH1
9056	catabolic process	1.1796e-26	1.5319e-24	69/226 30.5%	1006/14289 7.0%	ATP5D LDHB LDHA BCKDK CPT2 ALDH1L1 PGAM1 PRDX3 OGDH HIBADH PDHB AUH GOT2 GOT1 IDH3G MCCC1 ATP5O PDHA1 SUCLA2 HADH ALDH6A1 ACADM ACO2 ACADS SUCLG2 AIFM1 SUCLG1 MYH7 PFKM DECR1 ACADL ACADVL NNT PKM2 MDH2 MDH1 ALDOA TALDO1 ECH1 GLUD1 PABPC4 ECHS1 NEDD8 DCI HADHA HADHB TPI1 IVD OXCT1 PSMB3 IDH2 ETFDH ENO3 IDH1 ALDH4A1 GAPDH ENO1 DLST CS IDH3B CRAT DLAT SOD1 IDH3A SDHA GPI PYGM HIBCH PGK1
22900	electron transport chain	9.4584e-26	1.1464e-23	28/226 12.3%	115/14289 0.8%	UQCRC2 UQCRC1 NDUFB6 NDUFB9 CYC1 NDUFAB1 UQCRFS1 UQCRQ NDUFS6 ETFDH NDUFS3 ETFB NDUFS1 ETFA NDUFA5 NDUFA2 NDUFB11 NDUFA9 NDUFA10 NDUFA12 SOD2 SLC25A12 SDHA UQCRH NDUFV1 NDUFV2 DLD UQCRB
6099	tricarboxylic acid cycle	6.1627e-25	7.0024e-23	16/226 7.0%	22/14289 0.1%	DLST ACO2 SUCLG2 SUCLG1 CS IDH3B IDH3A PDHB SDHA NNT IDH3G IDH2 IDH1 SUCLA2 MDH2 MDH1
9109	coenzyme catabolic process	9.6975e-25	1.0371e-22	17/226 7.5%	27/14289 0.1%	DLST ALDH1L1 ACO2 SUCLG2 SUCLG1 CS IDH3B IDH3A PDHB SDHA NNT IDH3G IDH2 IDH1 SUCLA2 MDH2 MDH1
6119	oxidative phosphorylation	1.5472e-24	1.5627e-22	26/226 11.5%	102/14289 0.7%	ATP5D UQCRC2 UQCRC1 NDUFB6 ATP5B NDUFB9 NDUFAB1 NDUFS6 ATP5EP2 ATP5O NDUFS3 ATP5H NDUFS1 ATP5J NDUFA5 NDUFA2 NDUFA9 ATP5F1 NDUFA10 UQCRH NDUFV1 NDUFV2 DLD ATP5C1 ATP5A1 UQCRB
46356	acetyl-CoA catabolic process	1.9969e-24	1.9107e-22	16/226 7.0%	23/14289 0.1%	DLST ACO2 SUCLG2 SUCLG1 CS IDH3B IDH3A PDHB SDHA NNT IDH3G IDH2 IDH1 SUCLA2 MDH2 MDH1
6084	acetyl-CoA metabolic process	1.3203e-23	1.2001e-21	17/226 7.5%	30/14289 0.2%	DLST ACO2 SUCLG2 SUCLG1 CS IDH3B DLAT IDH3A PDHB SDHA NNT IDH3G IDH2 IDH1 SUCLA2 MDH2 MDH1
6732	coenzyme metabolic process	3.218e-23	2.7859e-21	29/226 12.8%	154/14289 1.0%	LDHB ACADSB TALDO1 ALDH1L1 HIBADH PDHB TPI1 IDH3G IDH2 IDH1 SUCLA2 HMGCL DLST ACO2 SUCLG2 SUCLG1 CS IDH3B COQ9 DLAT SOD1 IDH3A COQ6 SOD2 SDHA NNT DLD MDH2 MDH1
6007	glucose catabolic process	5.2408e-23	4.3308e-21	20/226 8.8%	53/14289 0.3%	ALDOA LDHB LDHA TALDO1 PGAM1 PFKM DLAT OGDH PDHB HIBADH GPI TPI1 PKM2 ENO3 PDHA1 PGK1 GAPDH MDH2 ENO1 MDH1
51186	cofactor metabolic process	5.7788e-23	4.5678e-21	32/226 14.1%	204/14289 1.4%	LDHB ACADSB TALDO1 ALDH1L1 HIBADH PDHB TPI1 IDH3G MCCC1 IDH2 IDH1 SUCLA2 HMGCL DLST FECH ACO2 SUCLG2 SUCLG1 CS IDH3B COQ9 DLAT SOD1 DBI IDH3A COQ6 SOD2 SDHA NNT DLD MDH2 MDH1
51187	cofactor catabolic process	1.2337e-22	9.3452e-21	17/226 7.5%	33/14289 0.2%	DLST ALDH1L1 ACO2 SUCLG2 SUCLG1 CS IDH3B IDH3A PDHB SDHA NNT IDH3G IDH2 IDH1 SUCLA2 MDH2 MDH1
6096	glycolysis	4.9014e-22	3.5643e-20	18/226 7.9%	42/14289 0.2%	ALDOA LDHB LDHA PGAM1 DLAT PFKM OGDH PDHB GPI TPI1 PKM2 ENO3 PDHA1 PGK1 GAPDH MDH2 ENO1 MDH1
19320	hexose catabolic process	3.0412e-21	2.1265e-19	20/226 8.8%	63/14289 0.4%	ALDOA LDHB LDHA TALDO1 PGAM1 PFKM DLAT OGDH PDHB HIBADH GPI TPI1 PKM2 ENO3 PDHA1 PGK1 GAPDH MDH2 ENO1 MDH1
46365	monosaccharide catabolic process	6.2148e-21	4.1847e-19	20/226 8.8%	65/14289 0.4%	ALDOA LDHB LDHA TALDO1 PGAM1 PFKM DLAT OGDH PDHB HIBADH GPI TPI1 PKM2 ENO3 PDHA1 PGK1 GAPDH MDH2 ENO1 MDH1
43648	dicarboxylic acid metabolic process	2.3753e-20	1.5422e-18	17/226 7.5%	42/14289 0.2%	DLST ME2 SUCLG1 CS IDH3B CCBL2 IDH3A GOT2 SDHA GOT1 IDH3G DLD IDH2 IDH1 SUCLA2 MDH2 MDH1
44275	cellular carbohydrate catabolic process	2.6388e-20	1.6543e-18	21/226 9.2%	80/14289 0.5%	ALDOA LDHB LDHA TALDO1 PGAM1 PFKM DLAT OGDH PDHB HIBADH GPI TPI1 PYGM PKM2 ENO3 PDHA1 PGK1 GAPDH MDH2 ENO1 MDH1
16054	organic acid catabolic process	4.0801e-20	2.3928e-18	24/226 10.6%	119/14289 0.8%	ALDH6A1 BCKDK ACADM CPT2 ECH1 ACADS GLUD1 ECHS1 CRAT DECR1 ACADL DCI HADHA HADHB AUH ACADVL GOT2 GOT1 IVD MCCC1 ETFDH ALDH4A1 HIBCH HADH
46395	carboxylic acid catabolic process	4.0801e-20	2.3928e-18	24/226 10.6%	119/14289 0.8%	ALDH6A1 BCKDK ACADM CPT2 ECH1 ACADS GLUD1 ECHS1 CRAT DECR1 ACADL DCI HADHA HADHB AUH ACADVL GOT2 GOT1 IVD MCCC1 ETFDH ALDH4A1 HIBCH HADH
22904	respiratory electron transport chain	1.8345e-19	1.0422e-17	19/226 8.4%	65/14289 0.4%	NDUFA5 NDUFA2 NDUFB6 UQCRC1 NDUFA9 NDUFB9 NDUFAB1 NDUFA10 SOD2 SDHA SLC25A12 NDUFS6 UQCRH NDUFV1 DLD NDUFV2 NDUFS3 NDUFS1 UQCRB
46164	alcohol catabolic process	2.734e-19	1.5062e-17	20/226 8.8%	77/14289 0.5%	ALDOA LDHB LDHA TALDO1 PGAM1 PFKM DLAT OGDH PDHB HIBADH GPI TPI1 PKM2 ENO3 PDHA1 PGK1 GAPDH MDH2 ENO1 MDH1
44248	cellular catabolic process	1.2995e-18	6.9483e-17	51/226 22.5%	777/14289 5.4%	ATP5D BCKDK ALDH1L1 CPT2 PRDX3 PDHB AUH GOT2 GOT1 IDH3G MCCC1 ATP5O HADH SUCLA2 ALDH6A1 ACADM ACO2 AIFM1 SUCLG2 ACADS SUCLG1 MYH7 DECR1 ACADL ACADVL NNT MDH2 MDH1 ECH1 GLUD1 PABPC4 ECHS1 NEDD8 HADHA DCI HADHB IVD PSMB3 OXCT1 ETFDH IDH2 IDH1 ALDH4A1 DLST CS IDH3B CRAT SOD1 IDH3A SDHA HIBCH
6635	fatty acid beta-oxidation	4.7582e-18	2.4715e-16	14/226 6.1%	30/14289 0.2%	ECH1 CPT2 ACADM ACADS ECHS1 DECR1 CRAT ACADL DCI HADHA HADHB ACADVL ETFDH HADH
16052	carbohydrate catabolic process	1.4516e-17	7.3306e-16	21/226 9.2%	106/14289 0.7%	ALDOA LDHB LDHA TALDO1 PGAM1 PFKM DLAT OGDH PDHB HIBADH GPI TPI1 PYGM PKM2 ENO3 PDHA1 PGK1 GAPDH MDH2 ENO1 MDH1
9987	cellular process	1.6343e-17	8.0303e-16	203/226 89.8%	9362/14289 65.5%	LDHB LDHA PGAM1 IARS2 OGDH HIBADH GOT2 GOT1 H2AFZ PDHA1 ACAA2 SUCLG2 CRYAB SUCLG1 MYH7 SARS2 NNT RYR3 DLD ATP5C1 RYR2 MRPL47 ATPIF1 MDH2 MDH1 ALDOA ACADSB TALDO1 AHCY PABPC4 ACAT1 HADHA HADHB TPI1 NAA50 IDH2 ALDH4A1 IDH1 CREBBP TKT DLAT VDAC2 TNNI3 VDAC3 PPA2 VDAC1 ATP2A2 CCT8 H3F3A ATP5D BCKDK ATP5B AUH ATP5EP2 MCCC1 SLC25A3 ATP5O ATP5H ATP5J NDUFB11 ACO2 SLC25A4 AIFM1 DECR1 NDUFA10 NDUFA12 CKM …
42773	ATP synthesis coupled electron transport	2.935e-16	1.3682e-14	16/226 7.0%	57/14289 0.3%	NDUFA5 NDUFA2 UQCRC1 NDUFB6 NDUFA9 NDUFB9 NDUFAB1 NDUFA10 NDUFS6 UQCRH NDUFV1 DLD NDUFV2 NDUFS3 NDUFS1 UQCRB
42775	mitochondrial ATP synthesis coupled electron transport	2.935e-16	1.3682e-14	16/226 7.0%	57/14289 0.3%	NDUFA5 NDUFA2 UQCRC1 NDUFB6 NDUFA9 NDUFB9 NDUFAB1 NDUFA10 NDUFS6 UQCRH NDUFV1 DLD NDUFV2 NDUFS3 NDUFS1 UQCRB
34440	lipid oxidation	6.6039e-16	2.9283e-14	14/226 6.1%	40/14289 0.2%	ECH1 CPT2 ACADM ACADS ECHS1 DECR1 CRAT ACADL DCI HADHA HADHB ACADVL ETFDH HADH
19395	fatty acid oxidation	6.6039e-16	2.9283e-14	14/226 6.1%	40/14289 0.2%	ECH1 CPT2 ACADM ACADS ECHS1 DECR1 CRAT ACADL DCI HADHA HADHB ACADVL ETFDH HADH
6006	glucose metabolic process	1.0633e-15	4.6024e-14	22/226 9.7%	146/14289 1.0%	ALDOA LDHB LDHA TALDO1 CRYAB PGAM1 PFKM DLAT OGDH PDHB HIBADH GPI TPI1 PYGM PKM2 ENO3 PDHA1 PGK1 GAPDH MDH2 ENO1 MDH1
9062	fatty acid catabolic process	1.4628e-15	6.1847e-14	14/226 6.1%	42/14289 0.2%	ECH1 CPT2 ACADM ACADS ECHS1 DECR1 CRAT ACADL DCI HADHA HADHB ACADVL ETFDH HADH
6103	2-oxoglutarate metabolic process	5.9179e-15	2.4452e-13	10/226 4.4%	16/14289 0.1%	GOT2 DLST IDH3G GOT1 DLD IDH2 IDH3B IDH1 CCBL2 IDH3A
32787	monocarboxylic acid metabolic process	6.4838e-15	2.6195e-13	29/226 12.8%	304/14289 2.1%	LDHB ACADSB ECH1 ALDH1L1 CPT2 NDUFAB1 ECHS1 ACSF3 DCI HADHA ACSF2 HADHB TPI1 MCCC1 ETFDH FASN IDH2 IDH1 HADH ACAA2 ACADM ACADS DECR1 CRAT ACADL ACADVL GPI FABP3 LTA4H
6120	mitochondrial electron transport, NADH to ubiquinone	6.5991e-14	2.6081e-12	13/226 5.7%	43/14289 0.3%	NDUFA5 NDUFA2 NDUFB6 NDUFA9 NDUFB9 NDUFAB1 NDUFA10 NDUFS6 NDUFV1 DLD NDUFV2 NDUFS3 NDUFS1
30258	lipid modification	8.0006e-14	3.0947e-12	15/226 6.6%	66/14289 0.4%	ECH1 CPT2 ACADM ACADS ECHS1 DECR1 CRAT ACADL ACAT1 DCI HADHA HADHB ACADVL ETFDH HADH
19318	hexose metabolic process	1.6334e-13	6.1866e-12	22/226 9.7%	185/14289 1.2%	ALDOA LDHB LDHA TALDO1 CRYAB PGAM1 PFKM DLAT OGDH PDHB HIBADH GPI TPI1 PYGM PKM2 ENO3 PDHA1 PGK1 GAPDH MDH2 ENO1 MDH1
6631	fatty acid metabolic process	2.3754e-13	8.8134e-12	23/226 10.1%	209/14289 1.4%	ACAA2 ACADSB ACADM CPT2 ECH1 ACADS NDUFAB1 ECHS1 DECR1 CRAT ACADL ACSF3 DCI ACSF2 HADHA HADHB ACADVL TPI1 FASN ETFDH FABP3 LTA4H HADH
6733	oxidoreduction coenzyme metabolic process	7.6854e-13	2.7944e-11	13/226 5.7%	51/14289 0.3%	LDHB DLST TALDO1 IDH3B COQ9 HIBADH IDH3A COQ6 TPI1 IDH3G IDH1 MDH2 MDH1
55086	nucleobase, nucleoside and nucleotide metabolic process	2.4491e-12	8.7304e-11	26/226 11.5%	305/14289 2.1%	ATP5D ALDOA LDHB TALDO1 ATP5B HIBADH TPI1 IDH3G ATP5EP2 IDH1 ATP5O ATP5H NDUFS1 ATP5J ALDH6A1 DLST ATP5F1 AK3 IDH3B MYH7 IDH3A ATP2A2 ATP5C1 ATP5A1 MDH2 MDH1
9117	nucleotide metabolic process	2.582e-12	8.8568e-11	25/226 11.0%	281/14289 1.9%	ATP5D ALDOA LDHB TALDO1 ATP5B HIBADH TPI1 IDH3G ATP5EP2 IDH1 ATP5O ATP5H NDUFS1 ATP5J DLST AK3 ATP5F1 IDH3B MYH7 IDH3A ATP2A2 ATP5C1 ATP5A1 MDH2 MDH1
6753	nucleoside phosphate metabolic process	2.582e-12	8.8568e-11	25/226 11.0%	281/14289 1.9%	ATP5D ALDOA LDHB TALDO1 ATP5B HIBADH TPI1 IDH3G ATP5EP2 IDH1 ATP5O ATP5H NDUFS1 ATP5J DLST AK3 ATP5F1 IDH3B MYH7 IDH3A ATP2A2 ATP5C1 ATP5A1 MDH2 MDH1
5996	monosaccharide metabolic process	3.5475e-12	1.1943e-10	22/226 9.7%	215/14289 1.5%	ALDOA LDHB LDHA TALDO1 CRYAB PGAM1 PFKM DLAT OGDH PDHB HIBADH GPI TPI1 PYGM PKM2 ENO3 PDHA1 PGK1 GAPDH MDH2 ENO1 MDH1
42776	mitochondrial ATP synthesis coupled proton transport	9.5776e-12	3.1658e-10	8/226 3.5%	14/14289 0.0%	ATP5D ATP5B ATP5F1 ATP5C1 ATP5O ATP5A1 ATP5H ATP5J
46496	nicotinamide nucleotide metabolic process	1.0045e-11	3.261e-10	11/226 4.8%	38/14289 0.2%	DLST LDHB TPI1 IDH3G TALDO1 IDH3B IDH1 IDH3A MDH2 HIBADH MDH1
19362	pyridine nucleotide metabolic process	2.5298e-11	8.0688e-10	11/226 4.8%	41/14289 0.2%	DLST LDHB TPI1 IDH3G TALDO1 IDH3B IDH1 IDH3A MDH2 HIBADH MDH1
44242	cellular lipid catabolic process	4.8869e-11	1.5318e-09	14/226 6.1%	84/14289 0.5%	ECH1 CPT2 ACADM ACADS ECHS1 DECR1 CRAT ACADL DCI HADHA HADHB ACADVL ETFDH HADH
48738	cardiac muscle tissue development	8.5962e-11	2.6488e-09	12/226 5.3%	58/14289 0.4%	TNNT2 ACTC1 MYL2 MYL3 TNNC1 NDUFV2 LMNA HRG MYH7 TTN TNNI3 TPM1
6839	mitochondrial transport	1.4619e-10	4.4295e-09	13/226 5.7%	75/14289 0.5%	ATP5D CPT2 HSP90AA1 ATP5B ATP5F1 DBI SLC25A12 PPIF ATP5C1 ATP5O ATP5A1 ATP5H ATP5J
3012	muscle system process	1.6536e-10	4.9282e-09	18/226 7.9%	168/14289 1.1%	ALDOA ACTC1 MYL3 CRYAB TNNC1 MYH7 ACTN2 TNNI3 SOD1 TTN TPM1 TPM3 TNNT2 DES RYR3 CKMT2 RYR2 MB
10035	response to inorganic substance	1.8616e-10	5.4588e-09	21/226 9.2%	238/14289 1.6%	ATP5D TF CRYAB TNNC1 EEF1A2 PRDX5 MYH7 PRDX3 SOD1 TTN TPM1 SOD2 SLC25A12 TNNT2 EP300 CLIC4 PEBP1 TXNRD2 RYR2 LTA4H MB
60415	muscle tissue morphogenesis	1.9333e-10	5.4917e-09	9/226 3.9%	27/14289 0.1%	TNNT2 ACTC1 MYL2 MYL3 TNNC1 MYH7 TTN TNNI3 TPM1
55008	cardiac muscle tissue morphogenesis	1.9333e-10	5.4917e-09	9/226 3.9%	27/14289 0.1%	TNNT2 ACTC1 MYL2 MYL3 TNNC1 MYH7 TTN TNNI3 TPM1
6941	striated muscle contraction	2.5768e-10	7.207e-09	10/226 4.4%	38/14289 0.2%	ALDOA ACTC1 MYL3 TNNC1 RYR3 RYR2 TTN TNNI3 TPM1 MB
44262	cellular carbohydrate metabolic process	3.1172e-10	8.5864e-09	26/226 11.5%	379/14289 2.6%	ALDOA LDHB LDHA TALDO1 PGAM1 OGDH HIBADH PDHB TPI1 GOT1 IDH2 IDH1 ENO3 PDHA1 GAPDH ENO1 CRYAB CS DLAT PFKM GPI PYGM PKM2 PGK1 MDH2 MDH1
6936	muscle contraction	3.3885e-10	9.1946e-09	17/226 7.5%	154/14289 1.0%	ALDOA ACTC1 MYL3 CRYAB TNNC1 MYH7 ACTN2 TNNI3 TTN TPM1 TPM3 TNNT2 DES RYR3 CKMT2 RYR2 MB
46034	ATP metabolic process	5.4423e-10	1.455e-08	14/226 6.1%	100/14289 0.6%	ALDOA ATP5D ATP5B ATP5F1 AK3 MYH7 ATP2A2 ATP5EP2 ATP5C1 ATP5O ATP5A1 ATP5H NDUFS1 ATP5J
60047	heart contraction	5.8987e-10	1.532e-08	8/226 3.5%	21/14289 0.1%	ACTC1 MYL2 MYL3 TNNC1 RYR2 SOD1 TNNI3 TPM1
3015	heart process	5.8987e-10	1.532e-08	8/226 3.5%	21/14289 0.1%	ACTC1 MYL2 MYL3 TNNC1 RYR2 SOD1 TNNI3 TPM1
5975	carbohydrate metabolic process	8.532e-10	2.1847e-08	30/226 13.2%	521/14289 3.6%	ALDOA LDHB LDHA TALDO1 PGAM1 OGDH HIBADH PDHB TPI1 GOT1 IDH3G IDH2 ENO3 IDH1 PDHA1 GAPDH ENO1 CRYAB CS DLAT PFKM IDH3A GPI PYGM PKM2 AKR1B1 ALDH2 PGK1 MDH2 MDH1
6102	isocitrate metabolic process	9.4731e-10	2.392e-08	5/226 2.2%	5/14289 0.0%	IDH3G IDH2 IDH3B IDH1 IDH3A
6066	alcohol metabolic process	1.0937e-09	2.7238e-08	27/226 11.9%	432/14289 3.0%	ALDOA LDHB LDHA TALDO1 PGAM1 OGDH ACAT1 HIBADH PDHB TPI1 GOT1 ENO3 PDHA1 GAPDH ENO1 ACAA2 CRYAB DLAT PFKM GPI PYGM PKM2 FABP3 ALDH2 PGK1 MDH2 MDH1
6734	NADH metabolic process	1.183e-09	2.9065e-08	6/226 2.6%	9/14289 0.0%	DLST IDH3G IDH3B IDH3A MDH2 MDH1
9205	purine ribonucleoside triphosphate metabolic process	2.5029e-09	6.067e-08	14/226 6.1%	112/14289 0.7%	ALDOA ATP5D ATP5B ATP5F1 AK3 MYH7 ATP2A2 ATP5EP2 ATP5C1 ATP5O ATP5A1 ATP5H NDUFS1 ATP5J
44238	primary metabolic process	2.6137e-09	6.2522e-08	127/226 56.1%	5284/14289 36.9%	LDHB LDHA PGAM1 NDUFAB1 BPHL IARS2 OGDH TTN ACSS2 HIBADH PDHB GOT2 GOT1 IDH3G PDHA1 HADH ACAA2 ALDH6A1 CRYAB MYH7 EEF2 SARS2 HNRNPU EP300 DLD ATP5C1 MRPL47 MDH2 MDH1 ALDOA ACADSB TALDO1 GLUD1 PABPC4 NEDD8 ACAT1 CCBL2 HADHA HADHB TPI1 NAA50 IVD PSMB3 IDH2 IDH1 ALDH4A1 HSPE1 EEF1A1 CREBBP AK3 IDH3B TKT DLAT CRAT IDH3A PPIF ATP2A2 PPIA CCT8 FABP3 ALDH2 HSPD1 FABP5 ATP5D UQCRC2 BCKDK UQCRC1 CPT2 ATP5…
9199	ribonucleoside triphosphate metabolic process	2.8172e-09	6.6516e-08	14/226 6.1%	113/14289 0.7%	ALDOA ATP5D ATP5B ATP5F1 AK3 MYH7 ATP2A2 ATP5EP2 ATP5C1 ATP5O ATP5A1 ATP5H NDUFS1 ATP5J
9081	branched chain family amino acid metabolic process	3.8361e-09	8.941e-08	7/226 3.0%	17/14289 0.1%	ALDH6A1 BCKDK IVD MCCC1 HIBCH HIBADH AUH
9144	purine nucleoside triphosphate metabolic process	4.4676e-09	1.0281e-07	14/226 6.1%	117/14289 0.8%	ALDOA ATP5D ATP5B ATP5F1 AK3 MYH7 ATP2A2 ATP5EP2 ATP5C1 ATP5O ATP5A1 ATP5H NDUFS1 ATP5J
9141	nucleoside triphosphate metabolic process	1.1809e-08	2.6835e-07	14/226 6.1%	126/14289 0.8%	ALDOA ATP5D ATP5B ATP5F1 AK3 MYH7 ATP2A2 ATP5EP2 ATP5C1 ATP5O ATP5A1 ATP5H NDUFS1 ATP5J
9083	branched chain family amino acid catabolic process	1.2505e-08	2.8067e-07	6/226 2.6%	12/14289 0.0%	ALDH6A1 BCKDK IVD MCCC1 HIBCH AUH
15985	energy coupled proton transport, down electrochemical gradient	1.4966e-08	3.2782e-07	9/226 3.9%	42/14289 0.2%	ATP5D ATP5EP2 ATP5B ATP5F1 ATP5C1 ATP5O ATP5A1 ATP5H ATP5J
15986	ATP synthesis coupled proton transport	1.4966e-08	3.2782e-07	9/226 3.9%	42/14289 0.2%	ATP5D ATP5EP2 ATP5B ATP5F1 ATP5C1 ATP5O ATP5A1 ATP5H ATP5J
6754	ATP biosynthetic process	1.6916e-08	3.661e-07	12/226 5.3%	90/14289 0.6%	ATP5D ALDOA ATP5EP2 ATP2A2 ATP5B ATP5F1 AK3 ATP5C1 ATP5O ATP5A1 ATP5H ATP5J
6519	cellular amino acid and derivative metabolic process	1.7518e-08	3.7468e-07	23/226 10.1%	365/14289 2.5%	ALDH6A1 BCKDK ACADM GLUD1 BPHL IARS2 ACADL SOD1 CCBL2 HIBADH SARS2 SOD2 AUH GOT2 GOT1 CKM IVD MCCC1 CKMT2 FABP3 ALDH4A1 HIBCH EIF5A2
46483	heterocycle metabolic process	1.9341e-08	4.0885e-07	22/226 9.7%	337/14289 2.3%	ALDOA ATP5D ALDH6A1 FECH ALDH1L1 ATP5B ATP5F1 AK3 MYH7 DBI ATP2A2 ATP5EP2 MCCC1 DLD ATP5C1 ALDH4A1 ATP5O ATP5A1 SUCLA2 ATP5H NDUFS1 ATP5J
9150	purine ribonucleotide metabolic process	2.1579e-08	4.5093e-07	14/226 6.1%	132/14289 0.9%	ALDOA ATP5D ATP5B ATP5F1 AK3 MYH7 ATP2A2 ATP5EP2 ATP5C1 ATP5O ATP5A1 ATP5H NDUFS1 ATP5J
6810	transport	2.4997e-08	5.1642e-07	75/226 33.1%	2575/14289 18.0%	ATP5D UQCRC2 UQCRC1 CPT2 ATP5B CYC1 NDUFAB1 UQCRFS1 UQCRQ GOT2 NDUFS6 TTR GOT1 ATP5EP2 SLC25A3 ATP5O NDUFS3 ATP5H NDUFS1 ATP5J MB NDUFB11 HSP90AA1 SLC25A4 MYH7 NDUFA10 NDUFA12 TNNT2 NNT UQCRH CLIC4 RYR3 ATP5C1 RYR2 EIF5A2 LRPPRC UQCRB TF NDUFB6 NDUFB9 TPM1 ACAT1 ANXA6 HBA ALB TGM2 ETFDH HBB HSPA8 ETFB HSPA9 ETFA NDUFA5 NDUFA2 ACTC1 NDUFA9 ATP5F1 ANXA1 LMNA CRAT VDAC2 ABCB7 DBI VDAC3 ANXA2 VDAC1 S…
15992	proton transport	2.5621e-08	5.2336e-07	10/226 4.4%	59/14289 0.4%	ATP5D NNT ATP5EP2 ATP5B ATP5F1 ATP5C1 ATP5O ATP5A1 ATP5H ATP5J
19674	NAD metabolic process	3.1447e-08	6.2141e-07	7/226 3.0%	22/14289 0.1%	DLST LDHB IDH3G IDH3B IDH3A MDH2 MDH1
55010	ventricular cardiac muscle tissue morphogenesis	3.1447e-08	6.2141e-07	7/226 3.0%	22/14289 0.1%	TNNT2 MYL2 MYL3 TNNC1 MYH7 TNNI3 TPM1
3229	ventricular cardiac muscle tissue development	3.1447e-08	6.2141e-07	7/226 3.0%	22/14289 0.1%	TNNT2 MYL2 MYL3 TNNC1 MYH7 TNNI3 TPM1
6818	hydrogen transport	3.5772e-08	6.9929e-07	10/226 4.4%	61/14289 0.4%	ATP5D NNT ATP5EP2 ATP5B ATP5F1 ATP5C1 ATP5O ATP5A1 ATP5H ATP5J
44283	small molecule biosynthetic process	3.9526e-08	7.495e-07	25/226 11.0%	445/14289 3.1%	ATP5D ALDOA ATP5B GLUD1 NDUFAB1 GOT2 TPI1 GOT1 ATP5EP2 FASN ALDH4A1 ATP5O SUCLA2 ATP5H HMGCL ATP5J ACADM AK3 ATP5F1 GPI CKM ATP2A2 ATP5C1 LTA4H ATP5A1
51196	regulation of coenzyme metabolic process	3.9578e-08	7.495e-07	6/226 2.6%	14/14289 0.0%	DLD PGAM1 DLAT PDHA1 PDHX PDHB
51193	regulation of cofactor metabolic process	3.9578e-08	7.495e-07	6/226 2.6%	14/14289 0.0%	DLD PGAM1 DLAT PDHA1 PDHX PDHB
51234	establishment of localization	4.4128e-08	8.2707e-07	75/226 33.1%	2609/14289 18.2%	ATP5D UQCRC2 UQCRC1 CPT2 ATP5B CYC1 NDUFAB1 UQCRFS1 UQCRQ GOT2 NDUFS6 TTR GOT1 ATP5EP2 SLC25A3 ATP5O NDUFS3 ATP5H NDUFS1 ATP5J MB NDUFB11 HSP90AA1 SLC25A4 MYH7 NDUFA10 NDUFA12 TNNT2 NNT UQCRH CLIC4 RYR3 ATP5C1 RYR2 EIF5A2 LRPPRC UQCRB TF NDUFB6 NDUFB9 TPM1 ACAT1 ANXA6 HBA ALB TGM2 ETFDH HBB HSPA8 ETFB HSPA9 ETFA NDUFA5 NDUFA2 ACTC1 NDUFA9 ATP5F1 ANXA1 LMNA CRAT VDAC2 ABCB7 DBI VDAC3 ANXA2 VDAC1 S…
9310	amine catabolic process	4.8839e-08	9.0602e-07	11/226 4.8%	80/14289 0.5%	GOT2 ALDH6A1 BCKDK GOT1 IVD GLUD1 MCCC1 ALDH4A1 HIBCH ACADL AUH
9206	purine ribonucleoside triphosphate biosynthetic process	5.6452e-08	1.0367e-06	12/226 5.3%	100/14289 0.6%	ATP5D ALDOA ATP5EP2 ATP2A2 ATP5B ATP5F1 AK3 ATP5C1 ATP5O ATP5A1 ATP5H ATP5J
9259	ribonucleotide metabolic process	6.0079e-08	1.0922e-06	14/226 6.1%	143/14289 1.0%	ALDOA ATP5D ATP5B ATP5F1 AK3 MYH7 ATP2A2 ATP5EP2 ATP5C1 ATP5O ATP5A1 ATP5H NDUFS1 ATP5J
33539	fatty acid beta-oxidation using acyl-CoA dehydrogenase	6.0956e-08	1.0972e-06	4/226 1.7%	4/14289 0.0%	ACADVL ACADM ETFDH ACADL
9201	ribonucleoside triphosphate biosynthetic process	6.3179e-08	1.1151e-06	12/226 5.3%	101/14289 0.7%	ATP5D ALDOA ATP5EP2 ATP2A2 ATP5B ATP5F1 AK3 ATP5C1 ATP5O ATP5A1 ATP5H ATP5J
9145	purine nucleoside triphosphate biosynthetic process	6.3179e-08	1.1151e-06	12/226 5.3%	101/14289 0.7%	ATP5D ALDOA ATP5EP2 ATP2A2 ATP5B ATP5F1 AK3 ATP5C1 ATP5O ATP5A1 ATP5H ATP5J
14706	striated muscle tissue development	6.5881e-08	1.1516e-06	13/226 5.7%	122/14289 0.8%	ACTC1 MYL2 TNNC1 MYL3 LMNA MYH7 TNNI3 TTN TPM1 TNNT2 EP300 NDUFV2 HRG
9142	nucleoside triphosphate biosynthetic process	7.8824e-08	1.3648e-06	12/226 5.3%	103/14289 0.7%	ATP5D ALDOA ATP5EP2 ATP2A2 ATP5B ATP5F1 AK3 ATP5C1 ATP5O ATP5A1 ATP5H ATP5J
3208	cardiac ventricle morphogenesis	8.5125e-08	1.46e-06	7/226 3.0%	25/14289 0.1%	TNNT2 MYL2 MYL3 TNNC1 MYH7 TNNI3 TPM1
302	response to reactive oxygen species	1.0494e-07	1.7829e-06	11/226 4.8%	86/14289 0.6%	TF EP300 CRYAB TXNRD2 PRDX5 MYH7 PRDX3 SOD1 TPM1 MB SOD2
34220	ion transmembrane transport	1.279e-07	2.153e-06	9/226 3.9%	53/14289 0.3%	ATP5D ATP5EP2 ATP5B ATP5F1 ATP5C1 ATP5O ATP5A1 ATP5H ATP5J
9063	cellular amino acid catabolic process	1.3899e-07	2.3181e-06	10/226 4.4%	70/14289 0.4%	GOT2 ALDH6A1 BCKDK GOT1 IVD GLUD1 MCCC1 ALDH4A1 HIBCH AUH
60537	muscle tissue development	1.5368e-07	2.5398e-06	13/226 5.7%	131/14289 0.9%	ACTC1 MYL2 TNNC1 MYL3 LMNA MYH7 TNNI3 TTN TPM1 TNNT2 EP300 NDUFV2 HRG
60048	cardiac muscle contraction	1.5674e-07	2.5672e-06	6/226 2.6%	17/14289 0.1%	ACTC1 MYL3 TNNC1 RYR2 TNNI3 TPM1
44271	cellular nitrogen compound biosynthetic process	2.5386e-07	4.1207e-06	20/226 8.8%	327/14289 2.2%	ALDOA ATP5D ACADM FECH GLUD1 ATP5B ATP5F1 AK3 DBI GOT2 GOT1 ATP2A2 ATP5EP2 ATP5C1 ALDH4A1 ATP5O ATP5A1 SUCLA2 ATP5H ATP5J
16310	phosphorylation	2.6221e-07	4.2186e-06	33/226 14.6%	786/14289 5.5%	ATP5D UQCRC2 BCKDK NDUFB6 UQCRC1 NDUFB9 ATP5B NDUFAB1 TTN NDUFS6 ATP5EP2 ATP5O NDUFS3 ATP5H NDUFS1 ATP5J NDUFA5 NDUFA2 NDUFA9 ATP5F1 AK3 TKT SOD1 NDUFA10 LAP3 UQCRH NDUFV1 DLD NDUFV2 ATP5C1 ATP5A1 PGK1 UQCRB
9188	ribonucleoside diphosphate biosynthetic process	3.0099e-07	4.677e-06	4/226 1.7%	5/14289 0.0%	ATP5D ATP5EP2 ATP5B ATP5A1
9180	purine ribonucleoside diphosphate biosynthetic process	3.0099e-07	4.677e-06	4/226 1.7%	5/14289 0.0%	ATP5D ATP5EP2 ATP5B ATP5A1
9136	purine nucleoside diphosphate biosynthetic process	3.0099e-07	4.677e-06	4/226 1.7%	5/14289 0.0%	ATP5D ATP5EP2 ATP5B ATP5A1
6172	ADP biosynthetic process	3.0099e-07	4.677e-06	4/226 1.7%	5/14289 0.0%	ATP5D ATP5EP2 ATP5B ATP5A1
9152	purine ribonucleotide biosynthetic process	3.5705e-07	5.501e-06	12/226 5.3%	118/14289 0.8%	ATP5D ALDOA ATP5EP2 ATP2A2 ATP5B ATP5F1 AK3 ATP5C1 ATP5O ATP5A1 ATP5H ATP5J
6107	oxaloacetate metabolic process	4.049e-07	6.1857e-06	5/226 2.2%	11/14289 0.0%	GOT2 GOT1 CS MDH2 MDH1
3231	cardiac ventricle development	4.2952e-07	6.5073e-06	7/226 3.0%	31/14289 0.2%	TNNT2 MYL2 MYL3 TNNC1 MYH7 TNNI3 TPM1
6163	purine nucleotide metabolic process	5.96e-07	8.9547e-06	14/226 6.1%	172/14289 1.2%	ALDOA ATP5D ATP5B ATP5F1 AK3 MYH7 ATP2A2 ATP5EP2 ATP5C1 ATP5O ATP5A1 ATP5H NDUFS1 ATP5J
10510	regulation of acetyl-CoA biosynthetic process from pyruvate	6.8518e-07	1.021e-05	5/226 2.2%	12/14289 0.0%	DLD DLAT PDHA1 PDHX PDHB
42221	response to chemical stimulus	7.1932e-07	1.0632e-05	48/226 21.2%	1466/14289 10.2%	ATP5D TF UQCRC1 TNNC1 PRDX5 BPHL NEDD8 PRDX3 UQCRFS1 TTN TPM1 HADHA GOT2 GOT1 ETFDH ENO3 HSPE1 HADH HSPA8 MB PPP2R1A ACTC1 HSP90AA1 ACADS CRYAB EEF1A2 CREBBP AK3 COX4I1 MYH7 ANXA5 SOD1 NDUFA12 SOD2 LAP3 SLC25A12 TNNT2 EP300 PYGM CLIC4 ALDH2 FABP3 PEBP1 TXNRD2 RYR2 HSPB1 LTA4H HSPD1
9260	ribonucleotide biosynthetic process	7.941e-07	1.1643e-05	12/226 5.3%	127/14289 0.8%	ATP5D ALDOA ATP5EP2 ATP2A2 ATP5B ATP5F1 AK3 ATP5C1 ATP5O ATP5A1 ATP5H ATP5J
6796	phosphate metabolic process	8.1962e-07	1.1826e-05	36/226 15.9%	949/14289 6.6%	ATP5D UQCRC2 BCKDK NDUFB6 UQCRC1 NDUFB9 ATP5B NDUFAB1 TTN NDUFS6 ATP5EP2 ATP5O NDUFS3 ATP5H NDUFS1 ATP5J NDUFA5 PPP2R1A NDUFA2 NDUFA9 ATP5F1 AK3 TKT SOD1 NDUFA10 PPA2 LAP3 UQCRH NDUFV1 DLD NDUFV2 ATP5C1 ATP5A1 PGK1 SCP2 UQCRB
6793	phosphorus metabolic process	8.1962e-07	1.1826e-05	36/226 15.9%	949/14289 6.6%	ATP5D UQCRC2 BCKDK NDUFB6 UQCRC1 NDUFB9 ATP5B NDUFAB1 TTN NDUFS6 ATP5EP2 ATP5O NDUFS3 ATP5H NDUFS1 ATP5J NDUFA5 PPP2R1A NDUFA2 NDUFA9 ATP5F1 AK3 TKT SOD1 NDUFA10 PPA2 LAP3 UQCRH NDUFV1 DLD NDUFV2 ATP5C1 ATP5A1 PGK1 SCP2 UQCRB
3206	cardiac chamber morphogenesis	8.4396e-07	1.2081e-05	7/226 3.0%	34/14289 0.2%	TNNT2 MYL2 MYL3 TNNC1 MYH7 TNNI3 TPM1
46031	ADP metabolic process	8.9176e-07	1.2666e-05	4/226 1.7%	6/14289 0.0%	ATP5D ATP5EP2 ATP5B ATP5A1
16042	lipid catabolic process	1.1792e-06	1.6619e-05	14/226 6.1%	182/14289 1.2%	ECH1 CPT2 ACADM ACADS ECHS1 DECR1 CRAT ACADL DCI HADHA HADHB ACADVL ETFDH HADH
65008	regulation of biological quality	1.2381e-06	1.7314e-05	49/226 21.6%	1540/14289 10.7%	TNNC1 ATP5B PRDX5 PRDX3 GOT1 NDUFS3 NDUFS1 MB PPP2R1A SLC25A4 AIFM1 CRYAB MYH7 PFKM ACADL ACADVL LAP3 EP300 RYR3 DLD RYR2 TXNRD2 PEBP1 EIF5A2 ALDOA TF MYL2 MYL3 FHL1 PABPC4 ACAT1 TPM1 HBA ALB TGM2 HRG HBB ENO1 CREBBP SOD1 TNNI3 ANXA5 SOD2 ANXA2 PPIF GPI PYGM ATP2A2 HSPD1
6979	response to oxidative stress	1.3441e-06	1.8653e-05	14/226 6.1%	184/14289 1.2%	TF CRYAB PRDX5 MYH7 PRDX3 SOD1 TPM1 NDUFA12 SOD2 EP300 ETFDH TXNRD2 PEBP1 MB
34614	cellular response to reactive oxygen species	1.8762e-06	2.5841e-05	7/226 3.0%	38/14289 0.2%	TF EP300 PRDX5 PRDX3 SOD1 TPM1 SOD2
6164	purine nucleotide biosynthetic process	1.93e-06	2.6382e-05	12/226 5.3%	138/14289 0.9%	ATP5D ALDOA ATP5EP2 ATP2A2 ATP5B ATP5F1 AK3 ATP5C1 ATP5O ATP5A1 ATP5H ATP5J
9179	purine ribonucleoside diphosphate metabolic process	2.0549e-06	2.7469e-05	4/226 1.7%	7/14289 0.0%	ATP5D ATP5EP2 ATP5B ATP5A1
9135	purine nucleoside diphosphate metabolic process	2.0549e-06	2.7469e-05	4/226 1.7%	7/14289 0.0%	ATP5D ATP5EP2 ATP5B ATP5A1
9133	nucleoside diphosphate biosynthetic process	2.0549e-06	2.7469e-05	4/226 1.7%	7/14289 0.0%	ATP5D ATP5EP2 ATP5B ATP5A1
44255	cellular lipid metabolic process	2.0922e-06	2.7763e-05	25/226 11.0%	550/14289 3.8%	ACADSB ECH1 CPT2 NDUFAB1 ECHS1 ACAT1 ACSF3 HADHA ACSF2 DCI HADHB TPI1 ETFDH FASN HADH ACAA2 PPP2R1A ACADM ACADS CRAT DECR1 ACADL ACADVL FABP3 LTA4H
7517	muscle organ development	2.1081e-06	2.7772e-05	15/226 6.6%	219/14289 1.5%	ACTC1 MYL2 CRYAB TNNC1 MYL3 FHL1 LMNA MYH7 TNNI3 TTN TPM1 TNNT2 EP300 NDUFV2 HRG
3205	cardiac chamber development	2.2561e-06	2.9508e-05	7/226 3.0%	39/14289 0.2%	TNNT2 MYL2 MYL3 TNNC1 MYH7 TNNI3 TPM1
7507	heart development	2.3603e-06	3.065e-05	15/226 6.6%	221/14289 1.5%	ACTC1 MYL2 TNNC1 MYL3 LMNA MYH7 TNNI3 TTN TPM1 SOD2 TNNT2 EP300 NDUFV2 HRG MB
6937	regulation of muscle contraction	2.392e-06	3.0841e-05	9/226 3.9%	74/14289 0.5%	ANXA6 MYL2 MYL3 TNNC1 RYR2 SOD1 TNNI3 TPM1 TPM3
6629	lipid metabolic process	2.8535e-06	3.6532e-05	32/226 14.1%	834/14289 5.8%	ACADSB ECH1 CPT2 ATP5B NDUFAB1 ECHS1 ACSS2 ACAT1 ACSF3 DCI HADHA ACSF2 HADHB TPI1 ETFDH FASN HADH ACAA2 PPP2R1A ACADM ACADS ANXA1 DECR1 CRAT ACADL DBI ACADVL FABP3 LTA4H ATP5A1 SCP2 FABP5
43462	regulation of ATPase activity	3.5882e-06	4.5618e-05	5/226 2.2%	16/14289 0.1%	TNNT2 MYL3 TNNC1 TNNI3 TPM1
51179	localization	4.8146e-06	6.0784e-05	76/226 33.6%	2982/14289 20.8%	ATP5D UQCRC2 CPT2 UQCRC1 ATP5B CYC1 NDUFAB1 UQCRFS1 UQCRQ GOT2 NDUFS6 TTR GOT1 ATP5EP2 SLC25A3 ATP5O NDUFS3 ATP5H NDUFS1 ATP5J MB NDUFB11 HSP90AA1 SLC25A4 MYH7 NDUFA10 NDUFA12 TNNT2 NNT UQCRH CLIC4 RYR3 ATP5C1 RYR2 EIF5A2 LRPPRC UQCRB TF NDUFB6 NDUFB9 NEDD8 TPM1 ACAT1 ANXA6 HBA ALB TGM2 ETFDH HBB HSPA8 ETFB HSPA9 ETFA NDUFA5 NDUFA2 ACTC1 NDUFA9 ATP5F1 ANXA1 LMNA CRAT VDAC2 ABCB7 DBI VDAC3 ANXA2 V…
30239	myofibril assembly	5.018e-06	6.2915e-05	5/226 2.2%	17/14289 0.1%	TNNT2 ACTC1 MYL2 TTN TPM1
51289	protein homotetramerization	5.1324e-06	6.3909e-05	6/226 2.6%	29/14289 0.2%	ACOT13 ACTN2 ATPIF1 PFKM DECR1 SOD2
10038	response to metal ion	5.681e-06	7.0259e-05	12/226 5.3%	153/14289 1.0%	SLC25A12 TNNT2 ATP5D EP300 TNNC1 CLIC4 PEBP1 TXNRD2 RYR2 LTA4H TTN SOD1
90257	regulation of muscle system process	6.9482e-06	8.535e-05	9/226 3.9%	84/14289 0.5%	ANXA6 MYL2 MYL3 TNNC1 RYR2 SOD1 TNNI3 TPM1 TPM3
9185	ribonucleoside diphosphate metabolic process	7.2152e-06	8.8035e-05	4/226 1.7%	9/14289 0.0%	ATP5D ATP5EP2 ATP5B ATP5A1
44106	cellular amine metabolic process	8.5989e-06	0.00010422	17/226 7.5%	309/14289 2.1%	ALDH6A1 BCKDK ACADM GLUD1 IARS2 ACADL CCBL2 HIBADH SARS2 AUH GOT2 GOT1 IVD MCCC1 FABP3 ALDH4A1 HIBCH
3007	heart morphogenesis	9.2916e-06	0.00011187	9/226 3.9%	87/14289 0.6%	TNNT2 ACTC1 MYL2 MYL3 TNNC1 MYH7 TTN TNNI3 TPM1
6740	NADPH regeneration	1.1876e-05	0.00014205	4/226 1.7%	10/14289 0.0%	TPI1 TALDO1 IDH1 HIBADH
6104	succinyl-CoA metabolic process	1.5437e-05	0.00018343	3/226 1.3%	4/14289 0.0%	SUCLG2 SUCLG1 SUCLA2
19725	cellular homeostasis	1.6847e-05	0.00019888	21/226 9.2%	467/14289 3.2%	ALDOA TF AIFM1 TNNC1 ATP5B PRDX5 PFKM PRDX3 TNNI3 SOD1 SOD2 LAP3 HBA ATP2A2 PYGM RYR3 DLD TGM2 TXNRD2 RYR2 NDUFS1
6520	cellular amino acid metabolic process	1.7856e-05	0.00020944	14/226 6.1%	230/14289 1.6%	ALDH6A1 BCKDK GLUD1 IARS2 CCBL2 HIBADH SARS2 AUH GOT2 GOT1 IVD MCCC1 ALDH4A1 HIBCH
6807	nitrogen compound metabolic process	1.8394e-05	0.00021343	59/226 26.1%	2195/14289 15.3%	ATP5D LDHB BCKDK ALDH1L1 NIT2 ATP5B IARS2 HIBADH AUH GOT2 GOT1 IDH3G ATP5EP2 MCCC1 ATP5O SUCLA2 ATP5H NDUFS1 ATP5J PPP2R1A ALDH6A1 ACADM FECH AIFM1 MYH7 ACADL NDUFA10 SARS2 HNRNPU CKM DLD ATP5C1 MDH2 MDH1 ALDOA ING4 TALDO1 GLUD1 PABPC4 CCBL2 TPI1 IVD CKMT2 IDH1 ALDH4A1 DLST ATP5F1 AK3 IDH3B SOD1 DBI SMC3 IDH3A ATP2A2 PPIA FABP3 HIBCH ATP5A1 HSPD1
51881	regulation of mitochondrial membrane potential	1.8431e-05	0.00021343	4/226 1.7%	11/14289 0.0%	PRDX3 SOD1 NDUFS1 SOD2
61061	muscle structure development	2.1131e-05	0.00024287	15/226 6.6%	265/14289 1.8%	ACTC1 MYL2 CRYAB TNNC1 MYL3 FHL1 LMNA MYH7 TNNI3 TTN TPM1 TNNT2 EP300 NDUFV2 HRG
34599	cellular response to oxidative stress	2.1241e-05	0.00024287	7/226 3.0%	54/14289 0.3%	TF EP300 PRDX5 PRDX3 SOD1 TPM1 SOD2
9165	nucleotide biosynthetic process	2.4887e-05	0.00028278	12/226 5.3%	177/14289 1.2%	ATP5D ALDOA ATP5EP2 ATP2A2 ATP5B ATP5F1 AK3 ATP5C1 ATP5O ATP5A1 ATP5H ATP5J
31032	actomyosin structure organization	2.5252e-05	0.00028514	5/226 2.2%	23/14289 0.1%	TNNT2 ACTC1 MYL2 TTN TPM1
9308	amine metabolic process	2.7677e-05	0.0003106	19/226 8.4%	409/14289 2.8%	ALDH6A1 BCKDK ACADM GLUD1 IARS2 ACADL CCBL2 HIBADH SARS2 AUH GOT2 GOT1 CKM IVD MCCC1 CKMT2 FABP3 ALDH4A1 HIBCH
34641	cellular nitrogen compound metabolic process	2.9678e-05	0.00033101	56/226 24.7%	2077/14289 14.5%	ATP5D LDHB BCKDK ALDH1L1 ATP5B IARS2 HIBADH AUH GOT2 GOT1 IDH3G ATP5EP2 MCCC1 ATP5O SUCLA2 ATP5H NDUFS1 ATP5J ALDH6A1 PPP2R1A FECH ACADM AIFM1 MYH7 ACADL NDUFA10 SARS2 HNRNPU DLD ATP5C1 MDH2 MDH1 ALDOA ING4 TALDO1 GLUD1 PABPC4 CCBL2 TPI1 IVD IDH1 ALDH4A1 DLST ATP5F1 AK3 IDH3B SOD1 DBI SMC3 IDH3A ATP2A2 PPIA FABP3 HIBCH ATP5A1 HSPD1
55007	cardiac muscle cell differentiation	3.1488e-05	0.00034906	5/226 2.2%	24/14289 0.1%	ACTC1 MYL2 LMNA HRG TTN
51592	response to calcium ion	3.418e-05	0.0003766	7/226 3.0%	58/14289 0.4%	SLC25A12 TNNT2 EP300 CLIC4 PEBP1 RYR2 TTN
34654	nucleobase, nucleoside, nucleotide and nucleic acid biosynthetic process	3.6512e-05	0.00039748	12/226 5.3%	184/14289 1.2%	ATP5D ALDOA ATP5EP2 ATP2A2 ATP5B ATP5F1 AK3 ATP5C1 ATP5O ATP5A1 ATP5H ATP5J
34404	nucleobase, nucleoside and nucleotide biosynthetic process	3.6512e-05	0.00039748	12/226 5.3%	184/14289 1.2%	ATP5D ALDOA ATP5EP2 ATP2A2 ATP5B ATP5F1 AK3 ATP5C1 ATP5O ATP5A1 ATP5H ATP5J
42592	homeostatic process	3.7564e-05	0.0004065	28/226 12.3%	775/14289 5.4%	ALDOA TF TNNC1 ATP5B PRDX5 PRDX3 ACAT1 HBA GOT1 TGM2 NDUFS1 MB AIFM1 CREBBP PFKM TNNI3 SOD1 ACADL SOD2 ACADVL LAP3 ATP2A2 PYGM RYR3 DLD TXNRD2 RYR2 EIF5A2
6122	mitochondrial electron transport, ubiquinol to cytochrome c	3.8142e-05	0.00040789	3/226 1.3%	5/14289 0.0%	UQCRC1 UQCRH UQCRB
32780	negative regulation of ATPase activity	3.8142e-05	0.00040789	3/226 1.3%	5/14289 0.0%	TNNT2 TNNC1 TNNI3
51260	protein homooligomerization	3.9456e-05	0.00041948	9/226 3.9%	104/14289 0.7%	CRYAB TGM2 ACOT13 ACTN2 ATPIF1 PFKM DECR1 ANXA5 SOD2
10565	regulation of cellular ketone metabolic process	4.1249e-05	0.000436	8/226 3.5%	81/14289 0.5%	ACADVL CPT2 DLD DLAT PDHA1 ACADL PDHX PDHB
8016	regulation of heart contraction	4.5094e-05	0.00047388	8/226 3.5%	82/14289 0.5%	TNNT2 DES ATP2A2 MYL3 PEBP1 RYR2 MYH7 TPM1
55006	cardiac cell development	5.3856e-05	0.00055949	4/226 1.7%	14/14289 0.0%	ACTC1 MYL2 LMNA TTN
55013	cardiac muscle cell development	5.3856e-05	0.00055949	4/226 1.7%	14/14289 0.0%	ACTC1 MYL2 LMNA TTN
51262	protein tetramerization	7.1253e-05	0.00073601	6/226 2.6%	45/14289 0.3%	ACOT13 ACTN2 ATPIF1 PFKM DECR1 SOD2
42542	response to hydrogen peroxide	7.2064e-05	0.00074018	7/226 3.0%	65/14289 0.4%	TF EP300 CRYAB PRDX3 SOD1 MB SOD2
9132	nucleoside diphosphate metabolic process	7.2532e-05	0.0007408	4/226 1.7%	15/14289 0.1%	ATP5D ATP5EP2 ATP5B ATP5A1
6538	glutamate catabolic process	7.5392e-05	0.00076145	3/226 1.3%	6/14289 0.0%	GOT2 GOT1 GLUD1
55003	cardiac myofibril assembly	7.5392e-05	0.00076145	3/226 1.3%	6/14289 0.0%	ACTC1 MYL2 TTN
55085	transmembrane transport	0.00010234	0.001028	22/226 9.7%	569/14289 3.9%	ATP5D CPT2 SLC25A4 ATP5B ATP5F1 ABCB7 VDAC2 VDAC3 VDAC1 SLC25A12 SLC25A11 HBA ATP5EP2 RYR3 ATP5C1 SLC25A3 RYR2 ATP5O ATP5A1 EIF5A2 ATP5H ATP5J
6081	cellular aldehyde metabolic process	0.00011502	0.0011427	5/226 2.2%	31/14289 0.2%	ALDH7A1 TPI1 TALDO1 IDH2 IDH1
10927	cellular component assembly involved in morphogenesis	0.00011502	0.0011427	5/226 2.2%	31/14289 0.2%	TNNT2 ACTC1 MYL2 TTN TPM1
6739	NADP metabolic process	0.00012336	0.0012188	4/226 1.7%	17/14289 0.1%	TPI1 TALDO1 IDH1 HIBADH
6474	N-terminal protein amino acid acetylation	0.00013039	0.0012745	3/226 1.3%	7/14289 0.0%	EP300 NAA50 CREBBP
6200	ATP catabolic process	0.00013039	0.0012745	3/226 1.3%	7/14289 0.0%	ATP5D ATP5O MYH7
18205	peptidyl-lysine modification	0.00015664	0.0015229	4/226 1.7%	18/14289 0.1%	EP300 CREBBP TGM2 EIF5A2
9058	biosynthetic process	0.00016193	0.0015659	48/226 21.2%	1797/14289 12.5%	ALDOA ATP5D TUFM ING4 ALDH1L1 GLUD1 ATP5B PABPC4 NDUFAB1 IARS2 ACSS2 CCBL2 GOT2 TPI1 GOT1 ATP5EP2 FASN ALDH4A1 ATP5O SUCLA2 ATP5H HMGCL ATP5J EEF1A1 ACAA2 ACADM FECH ATP5F1 AK3 COQ9 EEF2 DLAT SOD1 DBI SARS2 COQ6 SOD2 GPI CKM ATP2A2 FABP3 ATP5C1 EEF1G LTA4H MRPL47 ATP5A1 SCP2 EIF5A2
35051	cardiac cell differentiation	0.00018123	0.0017433	5/226 2.2%	34/14289 0.2%	ACTC1 MYL2 LMNA HRG TTN
9065	glutamine family amino acid catabolic process	0.00019596	0.0018751	4/226 1.7%	19/14289 0.1%	GOT2 GOT1 GLUD1 ALDH4A1
6108	malate metabolic process	0.0002062	0.0019524	3/226 1.3%	8/14289 0.0%	ME2 MDH2 MDH1
45214	sarcomere organization	0.0002062	0.0019524	3/226 1.3%	8/14289 0.0%	TNNT2 TTN TPM1
55001	muscle cell development	0.00022234	0.0020944	6/226 2.6%	55/14289 0.3%	TNNT2 ACTC1 MYL2 LMNA TTN TPM1
6097	glyoxylate cycle	0.00024907	0.002264	2/226 0.8%	2/14289 0.0%	IDH2 IDH1
1980	regulation of systemic arterial blood pressure by ischemic conditions	0.00024907	0.002264	2/226 0.8%	2/14289 0.0%	TNNC1 TNNI3
19551	glutamate catabolic process to 2-oxoglutarate	0.00024907	0.002264	2/226 0.8%	2/14289 0.0%	GOT2 GOT1
19550	glutamate catabolic process to aspartate	0.00024907	0.002264	2/226 0.8%	2/14289 0.0%	GOT2 GOT1
6532	aspartate biosynthetic process	0.00024907	0.002264	2/226 0.8%	2/14289 0.0%	GOT2 GOT1
19682	glyceraldehyde-3-phosphate metabolic process	0.00024907	0.002264	2/226 0.8%	2/14289 0.0%	TPI1 TALDO1
19254	carnitine metabolic process, CoA-linked	0.00024907	0.002264	2/226 0.8%	2/14289 0.0%	ACADM ACADL
22607	cellular component assembly	0.00025813	0.0023347	29/226 12.8%	913/14289 6.3%	ME2 MYL2 TTN ACAT1 TPM1 TGM2 H2AFZ ACOT13 HRG HIST1H4D HIST1H2BB PPP2R1A ACTC1 HSP90AA1 CRYAB CREBBP ACTN2 DECR1 PFKM ANXA5 SOD2 TNNT2 EP300 UQCRH HIST2H2BF H3F3A ATPIF1 HSPD1 SCP2
6873	cellular ion homeostasis	0.00028053	0.0025248	16/226 7.0%	371/14289 2.5%	TF TNNC1 ATP5B PRDX3 TNNI3 SOD1 SOD2 LAP3 HBA ATP2A2 PYGM RYR3 DLD TGM2 RYR2 NDUFS1
48878	chemical homeostasis	0.00029282	0.0026224	20/226 8.8%	530/14289 3.7%	TF TNNC1 ATP5B PFKM PRDX3 TNNI3 SOD1 ACAT1 SOD2 LAP3 HBA GOT1 ATP2A2 PYGM RYR3 DLD TGM2 RYR2 EIF5A2 NDUFS1
70252	actin-mediated cell contraction	0.00030569	0.0026464	3/226 1.3%	9/14289 0.0%	TNNT2 MYH7 TPM1
9203	ribonucleoside triphosphate catabolic process	0.00030569	0.0026464	3/226 1.3%	9/14289 0.0%	ATP5D ATP5O MYH7
9207	purine ribonucleoside triphosphate catabolic process	0.00030569	0.0026464	3/226 1.3%	9/14289 0.0%	ATP5D ATP5O MYH7
30049	muscle filament sliding	0.00030569	0.0026464	3/226 1.3%	9/14289 0.0%	TNNT2 MYH7 TPM1
6098	pentose-phosphate shunt	0.00030569	0.0026464	3/226 1.3%	9/14289 0.0%	TPI1 TALDO1 HIBADH
33275	actin-myosin filament sliding	0.00030569	0.0026464	3/226 1.3%	9/14289 0.0%	TNNT2 MYH7 TPM1
32781	positive regulation of ATPase activity	0.00030569	0.0026464	3/226 1.3%	9/14289 0.0%	TNNT2 MYL3 TPM1
55082	cellular chemical homeostasis	0.00033531	0.002889	16/226 7.0%	377/14289 2.6%	TF TNNC1 ATP5B PRDX3 TNNI3 SOD1 SOD2 LAP3 HBA ATP2A2 PYGM RYR3 DLD TGM2 RYR2 NDUFS1
6811	ion transport	0.00035366	0.0030328	25/226 11.0%	751/14289 5.2%	ATP5D TF CPT2 ATP5B ANXA6 HBA ATP5EP2 ATP5O ATP5H ATP5J SLC25A4 NDUFA9 ATP5F1 VDAC2 VDAC3 DBI VDAC1 SLC25A12 NNT ATP2A2 CLIC4 RYR3 ATP5C1 RYR2 ATP5A1
30048	actin filament-based movement	0.00035631	0.0030412	4/226 1.7%	22/14289 0.1%	TNNT2 ACTC1 MYH7 TPM1
46907	intracellular transport	0.0003607	0.0030643	23/226 10.1%	665/14289 4.6%	ATP5D ACTC1 HSP90AA1 CPT2 ATP5B ATP5F1 LMNA MYH7 DBI TPM1 PPIF SLC25A12 TNNT2 ATP2A2 ATP5C1 RYR2 ATP5O ATP5A1 ATP5H HSPA8 LRPPRC HSPA9 ATP5J
51146	striated muscle cell differentiation	0.00042024	0.0035535	7/226 3.0%	86/14289 0.6%	TNNT2 ACTC1 MYL2 LMNA HRG TTN TPM1
18409	peptide or protein amino-terminal blocking	0.0004316	0.0035993	3/226 1.3%	10/14289 0.0%	EP300 NAA50 CREBBP
6105	succinate metabolic process	0.0004316	0.0035993	3/226 1.3%	10/14289 0.0%	SDHA SUCLG1 SUCLA2
1976	neurological system process involved in regulation of systemic arterial blood pressure	0.0004316	0.0035993	3/226 1.3%	10/14289 0.0%	TNNC1 TNNI3 SOD2
65003	macromolecular complex assembly	0.00045385	0.0037676	23/226 10.1%	676/14289 4.7%	PPP2R1A HIST1H2BB HSP90AA1 CRYAB CREBBP ACTN2 PFKM DECR1 ANXA5 TTN ACAT1 SOD2 EP300 UQCRH HIST2H2BF TGM2 H2AFZ ACOT13 H3F3A HRG ATPIF1 HSPD1 HIST1H4D
44057	regulation of system process	0.00046904	0.003876	14/226 6.1%	313/14289 2.1%	MYL2 TNNC1 MYL3 MYH7 TNNI3 SOD1 TPM1 TPM3 ANXA6 TNNT2 DES ATP2A2 RYR2 PEBP1
6800	oxygen and reactive oxygen species metabolic process	0.00055562	0.0045707	6/226 2.6%	65/14289 0.4%	CRYAB PRDX3 NDUFS3 SOD1 NDUFS1 SOD2
305	response to oxygen radical	0.00058654	0.0047818	3/226 1.3%	11/14289 0.0%	TXNRD2 SOD1 SOD2
9146	purine nucleoside triphosphate catabolic process	0.00058654	0.0047818	3/226 1.3%	11/14289 0.0%	ATP5D ATP5O MYH7
10033	response to organic substance	0.00059921	0.0048632	27/226 11.9%	869/14289 6.0%	TF UQCRC1 NEDD8 PRDX3 UQCRFS1 GOT2 GOT1 HSPE1 HSPA8 MB PPP2R1A ACTC1 HSP90AA1 CRYAB ACADS AK3 ANXA5 SOD1 EP300 PYGM FABP3 ALDH2 HSPB1 RYR2 PEBP1 LTA4H HSPD1
3013	circulatory system process	0.00061586	0.0049541	10/226 4.4%	181/14289 1.2%	ACTC1 MYL2 MYL3 TNNC1 RYR2 SOD1 TNNI3 HBB TPM1 SOD2
8015	blood circulation	0.00061586	0.0049541	10/226 4.4%	181/14289 1.2%	ACTC1 MYL2 MYL3 TNNC1 RYR2 SOD1 TNNI3 HBB TPM1 SOD2
6820	anion transport	0.00063257	0.0050662	7/226 3.0%	92/14289 0.6%	SLC25A12 SLC25A4 CLIC4 VDAC2 DBI VDAC3 VDAC1
70296	sarcoplasmic reticulum calcium ion transport	0.00073939	0.005794	2/226 0.8%	3/14289 0.0%	ATP2A2 RYR2
18076	N-terminal peptidyl-lysine acetylation	0.00073939	0.005794	2/226 0.8%	3/14289 0.0%	EP300 CREBBP
18394	peptidyl-lysine acetylation	0.00073939	0.005794	2/226 0.8%	3/14289 0.0%	EP300 CREBBP
6106	fumarate metabolic process	0.00073939	0.005794	2/226 0.8%	3/14289 0.0%	GOT2 GOT1
6552	leucine catabolic process	0.00073939	0.005794	2/226 0.8%	3/14289 0.0%	IVD MCCC1
30705	cytoskeleton-dependent intracellular transport	0.00076543	0.0059723	5/226 2.2%	46/14289 0.3%	TNNT2 ACTC1 MYH7 TPM1 LRPPRC
50801	ion homeostasis	0.00076991	0.0059797	16/226 7.0%	407/14289 2.8%	TF TNNC1 ATP5B PRDX3 TNNI3 SOD1 SOD2 LAP3 HBA ATP2A2 PYGM RYR3 DLD TGM2 RYR2 NDUFS1
90181	regulation of cholesterol metabolic process	0.00077296	0.0059797	3/226 1.3%	12/14289 0.0%	ACADVL ACADL SOD1
51259	protein oligomerization	0.00089567	0.0068997	10/226 4.4%	190/14289 1.3%	UQCRH CRYAB TGM2 ACOT13 ACTN2 ATPIF1 PFKM DECR1 ANXA5 SOD2
70482	response to oxygen levels	0.00092367	0.0070853	9/226 3.9%	158/14289 1.1%	LAP3 EP300 PYGM CRYAB CREBBP ALDH2 RYR2 MB SOD2
55002	striated muscle cell development	0.00093199	0.0071192	5/226 2.2%	48/14289 0.3%	TNNT2 ACTC1 MYL2 TTN TPM1
9154	purine ribonucleotide catabolic process	0.00099316	0.0075232	3/226 1.3%	13/14289 0.0%	ATP5D ATP5O MYH7
46716	muscle cell homeostasis	0.00099316	0.0075232	3/226 1.3%	13/14289 0.0%	ALDOA PFKM SOD1
44249	cellular biosynthetic process	0.0010082	0.0076057	43/226 19.0%	1687/14289 11.8%	ATP5D ALDOA TUFM ING4 GLUD1 ATP5B PABPC4 NDUFAB1 IARS2 GOT2 TPI1 GOT1 ATP5EP2 FASN ALDH4A1 ATP5O SUCLA2 ATP5H HMGCL ATP5J EEF1A1 ACADM FECH ATP5F1 AK3 COQ9 EEF2 DLAT SOD1 DBI SARS2 COQ6 SOD2 GPI CKM ATP2A2 FABP3 ATP5C1 EEF1G LTA4H MRPL47 ATP5A1 EIF5A2
46700	heterocycle catabolic process	0.0011077	0.0083214	6/226 2.6%	74/14289 0.5%	ATP5D ALDH6A1 ALDH1L1 ALDH4A1 ATP5O MYH7
16053	organic acid biosynthetic process	0.0011508	0.0085456	9/226 3.9%	163/14289 1.1%	GOT2 TPI1 GOT1 GLUD1 NDUFAB1 FASN ALDH4A1 LTA4H SUCLA2
46394	carboxylic acid biosynthetic process	0.0011508	0.0085456	9/226 3.9%	163/14289 1.1%	GOT2 TPI1 GOT1 GLUD1 NDUFAB1 FASN ALDH4A1 LTA4H SUCLA2
43933	macromolecular complex subunit organization	0.0011516	0.0085456	23/226 10.1%	724/14289 5.0%	PPP2R1A HIST1H2BB HSP90AA1 CRYAB CREBBP ACTN2 PFKM DECR1 ANXA5 TTN ACAT1 SOD2 EP300 UQCRH HIST2H2BF TGM2 H2AFZ ACOT13 H3F3A HRG ATPIF1 HSPD1 HIST1H4D
31365	N-terminal protein amino acid modification	0.0012493	0.0092329	3/226 1.3%	14/14289 0.0%	EP300 NAA50 CREBBP
6916	anti-apoptosis	0.0012724	0.0093654	10/226 4.4%	199/14289 1.3%	TF CRYAB ANXA1 HSPB1 HRG ANXA5 SOD1 ARHGDIA HSPA9 SOD2
6812	cation transport	0.0013517	0.0099054	18/226 7.9%	513/14289 3.5%	ATP5D TF CPT2 NDUFA9 ATP5B ATP5F1 ANXA6 HBA NNT ATP2A2 ATP5EP2 RYR3 ATP5C1 RYR2 ATP5O ATP5A1 ATP5H ATP5J
60548	negative regulation of cell death	0.0013567	0.0099054	15/226 6.6%	389/14289 2.7%	TF SLC25A4 CRYAB ANXA1 PRDX5 PRDX3 ANXA5 SOD1 SOD2 ALB HSPB1 HRG HSPD1 ARHGDIA HSPA9

## Sheet: BINGO Mol_Func p<0.01
GO - ID	Description	p-value	corrected p-value	cluster frequency	total frequency	Genes
16491	oxidoreductase activity	6.7128e-44	4.4573e-41	74/229 32.3%	685/15427 4.4%	LDHB LDHA ALDH1L1 UQCRC1 NDUFAB1 PRDX5 PRDX3 OGDH COX5A UQCRFS1 COX5B UQCRQ HIBADH PDHB NDUFS6 IDH3G PDHA1 NDUFS3 ACAD9 HADH NDUFS1 ALDH6A1 ACADM ACADS AIFM1 COX4I1 DECR1 ACADL NDUFA10 NDUFA12 COQ6 ACADVL ALDH7A1 NNT UQCRH DLD TXNRD2 MDH2 UQCRB MDH1 ACADSB NDUFB6 ME2 NDUFB9 GLUD1 COX7A2L HADHA HADHB IVD GSTK1 ETFDH FASN IDH2 IDH1 ALDH4A1 GAPDH BDH1 ETFA NDUFA5 NDUFA2 NDUFA9 IDH3B SOD1 IDH3A SOD2 …
48037	cofactor binding	5.2817e-41	1.7535e-38	49/229 21.3%	252/15427 1.6%	LDHB ALDH1L1 NDUFAB1 OGDH HIBADH GOT2 GOT1 IDH3G HADH ACAD9 HMGCL ALDH6A1 ACADM AIFM1 ACADS DECR1 ACADL COQ6 ACADVL NNT DLD TXNRD2 MDH1 ACADSB ME2 GLUD1 ACAT1 CCBL2 HADHA HADHB ALB IVD ETFDH FASN IDH2 IDH1 PDHX GAPDH ETFA DLST IDH3B DLAT DBI IDH3A SDHA PYGM NDUFV1 NDUFV2 ACAD10
50662	coenzyme binding	2.9463e-37	6.521e-35	41/229 17.9%	180/15427 1.1%	LDHB ACADSB ME2 GLUD1 OGDH ACAT1 HADHA HIBADH HADHB IDH3G IVD IDH2 ETFDH IDH1 ACAD9 HADH GAPDH PDHX HMGCL ETFA DLST ALDH6A1 ACADM ACADS AIFM1 IDH3B DLAT DECR1 ACADL DBI IDH3A COQ6 ACADVL SDHA NNT NDUFV1 NDUFV2 DLD TXNRD2 ACAD10 MDH1
3824	catalytic activity	7.6627e-30	1.272e-27	159/229 69.4%	5089/15427 32.9%	LDHB LDHA ALDH1L1 NIT2 PGAM1 NDUFAB1 BPHL IARS2 OGDH TTN COX5A ACSS2 COX5B CLYBL HIBADH PDHB GOT2 GSTM2 GOT1 IDH3G PDHA1 HADH HMGCL ACAA2 ALDH6A1 FECH SUCLG2 SUCLG1 MYH7 EEF2 SARS2 NNT EP300 DLD ATP5C1 MDH2 PCCA MDH1 ALDOA ACADSB TALDO1 AHCY ME2 MYL2 MYL3 GLUD1 ACAT1 CCBL2 HADHA HADHB TPI1 NAA50 IVD GSTK1 PSMB3 IDH2 IDH1 ALDH4A1 EEF1A1 EEF1A2 CREBBP AK3 IDH3B TKT CRAT DLAT ABCB7 IDH3A PPA2 PPIF A…
51287	NAD or NADH binding	4.8008e-21	6.3755e-19	18/229 7.8%	49/15427 0.3%	LDHB ME2 GLUD1 IDH3B IDH3A HIBADH HADHA HADHB NNT IDH3G NDUFV1 NDUFV2 DLD IDH2 IDH1 HADH GAPDH MDH1
15078	hydrogen ion transmembrane transporter activity	6.0521e-17	6.6977e-15	19/229 8.2%	91/15427 0.5%	ATP5D UQCRC1 ATP5B ATP5F1 COX4I1 COX7A2L UQCRFS1 COX5A UQCRQ COX5B NNT ATP5EP2 UQCRH ATP5C1 ATP5O ATP5A1 ATP5H UQCRB ATP5J
16651	oxidoreductase activity, acting on NADH or NADPH	3.8901e-15	3.69e-13	17/229 7.4%	83/15427 0.5%	NDUFA5 NDUFA2 NDUFB6 NDUFA9 NDUFB9 NDUFAB1 PRDX3 NDUFA10 NDUFA12 NDUFS6 NNT NDUFV1 DLD NDUFV2 TXNRD2 NDUFS3 NDUFS1
31406	carboxylic acid binding	5.7745e-15	4.3599e-13	21/229 9.1%	149/15427 0.9%	DLST ALDH6A1 ACADS GLUD1 NDUFAB1 DLAT DBI ACAT1 HADHA HADHB GOT1 ALB MCCC1 DLD FABP3 FASN HADH PDHX FABP5 PCCA HMGCL
16614	oxidoreductase activity, acting on CH-OH group of donors	5.9095e-15	4.3599e-13	19/229 8.2%	115/15427 0.7%	LDHB LDHA ME2 IDH3B IDH3A HIBADH HADHA HADHB IDH3G L2HGDH AKR1B1 DLD IDH2 FASN IDH1 HADH BDH1 MDH2 MDH1
166	nucleotide binding	2.871e-14	1.9064e-12	79/229 34.4%	2253/15427 14.6%	LDHB BCKDK ATP5B IARS2 TTN ACSS2 ACSF3 ACSF2 HIBADH IDH3G MCCC1 ACAD9 SUCLA2 HADH HSP90AA1 ACADM ACADS SUCLG2 AIFM1 SUCLG1 UBE2F MYH7 EEF2 PFKM DECR1 ACADL NDUFA10 SARS2 HNRNPU COQ6 ACADVL NNT CKM PKM2 DLD PEBP1 TXNRD2 PCCA MDH1 TUFM ACADSB ME2 GLUD1 PABPC4 NLRX1 HADHA HADHB IVD CKMT2 TGM2 IDH2 ETFDH IDH1 HSPE1 GAPDH HSPA8 HSPA9 ETFA EEF1A1 ACTC1 EEF1A2 AK3 IDH3B TKT ABCB7 VDAC2 VDAC3 SMC3 IDH3A …
8137	NADH dehydrogenase (ubiquinone) activity	4.1753e-14	2.1326e-12	13/229 5.6%	44/15427 0.2%	NDUFA5 NDUFA2 NDUFB6 NDUFA9 NDUFB9 NDUFAB1 NDUFA10 NDUFA12 NDUFS6 NDUFV1 NDUFV2 NDUFS3 NDUFS1
50136	NADH dehydrogenase (quinone) activity	4.1753e-14	2.1326e-12	13/229 5.6%	44/15427 0.2%	NDUFA5 NDUFA2 NDUFB6 NDUFA9 NDUFB9 NDUFAB1 NDUFA10 NDUFA12 NDUFS6 NDUFV1 NDUFV2 NDUFS3 NDUFS1
3954	NADH dehydrogenase activity	4.1753e-14	2.1326e-12	13/229 5.6%	44/15427 0.2%	NDUFA5 NDUFA2 NDUFB6 NDUFA9 NDUFB9 NDUFAB1 NDUFA10 NDUFA12 NDUFS6 NDUFV1 NDUFV2 NDUFS3 NDUFS1
50660	FAD binding	1.2916e-13	6.1257e-12	15/229 6.5%	72/15427 0.4%	ACADSB ACADM AIFM1 ACADS ACADL COQ6 ACADVL SDHA IVD DLD ETFDH TXNRD2 ACAD9 ACAD10 ETFA
16616	oxidoreductase activity, acting on the CH-OH group of donors, NAD or NADP as acceptor	1.9919e-13	8.5354e-12	17/229 7.4%	104/15427 0.6%	LDHB LDHA ME2 IDH3B IDH3A HIBADH HADHA HADHB IDH3G AKR1B1 IDH2 FASN IDH1 HADH BDH1 MDH2 MDH1
33293	monocarboxylic acid binding	2.0567e-13	8.5354e-12	14/229 6.1%	61/15427 0.3%	ALDH6A1 ACADS NDUFAB1 DBI ACAT1 HADHA HADHB ALB MCCC1 FABP3 HADH HMGCL PCCA FABP5
5504	fatty acid binding	2.3557e-13	9.2012e-12	12/229 5.2%	39/15427 0.2%	ALDH6A1 ACADS ALB FABP3 NDUFAB1 HADH DBI ACAT1 FABP5 HMGCL HADHA HADHB
16655	oxidoreductase activity, acting on NADH or NADPH, quinone or similar compound as acceptor	2.6383e-13	9.7325e-12	13/229 5.6%	50/15427 0.3%	NDUFA5 NDUFA2 NDUFB6 NDUFA9 NDUFB9 NDUFAB1 NDUFA10 NDUFA12 NDUFS6 NDUFV1 NDUFV2 NDUFS3 NDUFS1
9055	electron carrier activity	3.8547e-13	1.3471e-11	20/229 8.7%	163/15427 1.0%	ACADSB ME2 AIFM1 CYC1 IDH3B COX7A2L COX5A NDUFA12 SDHA NDUFS6 AKR1B1 NDUFV2 DLD ALDH2 ETFDH ALDH4A1 NDUFS3 NDUFS1 ETFB ETFA
15077	monovalent inorganic cation transmembrane transporter activity	8.2109e-12	2.726e-10	19/229 8.2%	170/15427 1.1%	ATP5D UQCRC1 ATP5B ATP5F1 COX4I1 COX7A2L UQCRFS1 COX5A UQCRQ COX5B NNT ATP5EP2 UQCRH ATP5C1 ATP5O ATP5A1 ATP5H UQCRB ATP5J
3995	acyl-CoA dehydrogenase activity	1.2277e-11	3.882e-10	8/229 3.4%	15/15427 0.0%	ACADVL ACADSB ACADM ACADS IVD ACADL ACAD9 ACAD10
16836	hydro-lyase activity	1.7323e-11	5.2285e-10	11/229 4.8%	42/15427 0.2%	ECH1 ACO2 FASN ENO3 ECHS1 CA1 HADH HADHA ENO1 AUH HADHB
62	acyl-CoA binding	2.4242e-11	6.9987e-10	8/229 3.4%	16/15427 0.1%	ALDH6A1 ACADS HADH DBI ACAT1 HMGCL HADHA HADHB
22890	inorganic cation transmembrane transporter activity	6.1795e-11	1.7097e-09	20/229 8.7%	214/15427 1.3%	ATP5D UQCRC1 ATP5B ATP5F1 COX4I1 COX7A2L UQCRFS1 COX5A UQCRQ COX5B NNT ATP2A2 ATP5EP2 UQCRH ATP5C1 ATP5O ATP5A1 ATP5H UQCRB ATP5J
4300	enoyl-CoA hydratase activity	6.9303e-11	1.8407e-09	6/229 2.6%	7/15427 0.0%	ECH1 ECHS1 HADH HADHA AUH HADHB
16829	lyase activity	1.3049e-10	3.3326e-09	17/229 7.4%	154/15427 0.9%	ALDOA ECH1 FECH ACO2 ECHS1 CLYBL CCBL2 HADHA HADHB AUH GOT1 FASN ENO3 CA1 HADH HMGCL ENO1
16627	oxidoreductase activity, acting on the CH-CH group of donors	2.6728e-10	6.5732e-09	11/229 4.8%	53/15427 0.3%	ACADVL SDHA ACADSB ACADM ACADS IVD FASN DECR1 ACADL ACAD9 ACAD10
16835	carbon-oxygen lyase activity	4.0878e-10	9.694e-09	11/229 4.8%	55/15427 0.3%	ECH1 ACO2 FASN ENO3 ECHS1 CA1 HADH HADHA ENO1 AUH HADHB
16746	transferase activity, transferring acyl groups	5.0669e-10	1.1601e-08	18/229 7.8%	191/15427 1.2%	DLST ACAA2 CPT2 SUCLG1 CREBBP CS CRAT DLAT ACAT1 HADHA HADHB EP300 NAA50 TGM2 FASN HADH SCP2 PDHX
4448	isocitrate dehydrogenase activity	6.9018e-10	1.5276e-08	5/229 2.1%	5/15427 0.0%	IDH3G IDH2 IDH3B IDH1 IDH3A
1883	purine nucleoside binding	2.3036e-09	4.9343e-08	55/229 24.0%	1611/15427 10.4%	BCKDK ATP5B IARS2 TTN ACSS2 ACSF3 ACSF2 IDH3G MCCC1 SUCLA2 ACAD9 ACADM HSP90AA1 AIFM1 SUCLG2 ACADS SUCLG1 UBE2F MYH7 PFKM NDUFA10 ACADL SARS2 HNRNPU COQ6 ACADVL CKM PKM2 DLD PEBP1 TXNRD2 PCCA ACADSB GLUD1 NLRX1 IVD CKMT2 ETFDH HSPE1 HSPA8 HSPA9 ETFA ACTC1 AK3 TKT ABCB7 SMC3 SDHA PYGM ATP2A2 CCT8 ATP5A1 HSPD1 PGK1 ACAD10
1882	nucleoside binding	2.8797e-09	5.829e-08	55/229 24.0%	1621/15427 10.5%	BCKDK ATP5B IARS2 TTN ACSS2 ACSF3 ACSF2 IDH3G MCCC1 SUCLA2 ACAD9 ACADM HSP90AA1 AIFM1 SUCLG2 ACADS SUCLG1 UBE2F MYH7 PFKM NDUFA10 ACADL SARS2 HNRNPU COQ6 ACADVL CKM PKM2 DLD PEBP1 TXNRD2 PCCA ACADSB GLUD1 NLRX1 IVD CKMT2 ETFDH HSPE1 HSPA8 HSPA9 ETFA ACTC1 AK3 TKT ABCB7 SMC3 SDHA PYGM ATP2A2 CCT8 ATP5A1 HSPD1 PGK1 ACAD10
30554	adenyl nucleotide binding	2.8969e-09	5.829e-08	54/229 23.5%	1575/15427 10.2%	BCKDK ATP5B IARS2 TTN ACSS2 ACSF3 ACSF2 IDH3G MCCC1 SUCLA2 ACAD9 ACADM HSP90AA1 AIFM1 SUCLG2 ACADS UBE2F MYH7 PFKM NDUFA10 ACADL SARS2 HNRNPU COQ6 ACADVL CKM PKM2 DLD PEBP1 TXNRD2 PCCA ACADSB GLUD1 NLRX1 IVD CKMT2 ETFDH HSPE1 HSPA8 HSPA9 ETFA ACTC1 AK3 TKT ABCB7 SMC3 SDHA PYGM ATP2A2 CCT8 ATP5A1 HSPD1 PGK1 ACAD10
8415	acyltransferase activity	1.1154e-08	2.1703e-07	16/229 6.9%	180/15427 1.1%	DLST ACAA2 CPT2 CREBBP DLAT CRAT ACAT1 HADHA HADHB EP300 NAA50 TGM2 FASN HADH SCP2 PDHX
17076	purine nucleotide binding	1.144e-08	2.1703e-07	60/229 26.2%	1926/15427 12.4%	BCKDK ATP5B IARS2 TTN ACSS2 ACSF3 ACSF2 IDH3G MCCC1 SUCLA2 ACAD9 ACADM HSP90AA1 AIFM1 SUCLG2 ACADS SUCLG1 UBE2F MYH7 EEF2 PFKM ACADL NDUFA10 SARS2 HNRNPU COQ6 ACADVL CKM PKM2 DLD PEBP1 TXNRD2 PCCA TUFM ACADSB GLUD1 NLRX1 IVD CKMT2 TGM2 ETFDH HSPE1 HSPA8 HSPA9 ETFA EEF1A1 ACTC1 EEF1A2 AK3 TKT ABCB7 SMC3 SDHA PYGM ATP2A2 CCT8 ATP5A1 HSPD1 PGK1 ACAD10
16747	transferase activity, transferring acyl groups other than amino-acyl groups	1.3067e-08	2.4102e-07	16/229 6.9%	182/15427 1.1%	DLST ACAA2 CPT2 CREBBP DLAT CRAT ACAT1 HADHA HADHB EP300 NAA50 TGM2 FASN HADH SCP2 PDHX
16903	oxidoreductase activity, acting on the aldehyde or oxo group of donors	2.1038e-08	3.7755e-07	8/229 3.4%	33/15427 0.2%	ALDH6A1 ALDH7A1 ALDH2 ALDH4A1 PDHA1 OGDH GAPDH PDHB
46933	hydrogen ion transporting ATP synthase activity, rotational mechanism	2.7247e-08	4.7611e-07	6/229 2.6%	14/15427 0.0%	ATP5D ATP5EP2 ATP5B ATP5C1 ATP5O ATP5A1
16681	oxidoreductase activity, acting on diphenols and related substances as donors, cytochrome as acceptor	3.7264e-08	6.1858e-07	5/229 2.1%	8/15427 0.0%	UQCRC1 UQCRH UQCRFS1 UQCRQ UQCRB
8121	ubiquinol-cytochrome-c reductase activity	3.7264e-08	6.1858e-07	5/229 2.1%	8/15427 0.0%	UQCRC1 UQCRH UQCRFS1 UQCRQ UQCRB
16408	C-acyltransferase activity	4.485e-08	7.2635e-07	6/229 2.6%	15/15427 0.0%	ACAA2 HADH SCP2 ACAT1 HADHA HADHB
22892	substrate-specific transporter activity	7.2856e-08	1.1518e-06	37/229 16.1%	956/15427 6.1%	ATP5D UQCRC1 ALDH1L1 ATP5B NDUFAB1 COX7A2L UQCRFS1 COX5A UQCRQ COX5B HBA ATP5EP2 SLC25A3 FASN ATP5O HBB ATP5H ATP5J MB SLC25A4 ATP5F1 COX4I1 VDAC2 VDAC3 VDAC1 SLC25A12 SLC25A11 NNT ATP2A2 UQCRH CLIC4 RYR3 FABP3 ATP5C1 RYR2 ATP5A1 UQCRB
16679	oxidoreductase activity, acting on diphenols and related substances as donors	8.283e-08	1.279e-06	5/229 2.1%	9/15427 0.0%	UQCRC1 UQCRH UQCRFS1 UQCRQ UQCRB
3988	acetyl-CoA C-acyltransferase activity	2.3379e-07	3.528e-06	4/229 1.7%	5/15427 0.0%	ACAA2 HADH HADHA HADHB
3746	translation elongation factor activity	3.2638e-07	4.8159e-06	6/229 2.6%	20/15427 0.1%	TUFM EEF1A1 EEF1A2 EEF1G EEF2 EIF5A2
16407	acetyltransferase activity	4.644e-07	6.7035e-06	9/229 3.9%	65/15427 0.4%	EP300 NAA50 CREBBP FASN CRAT DLAT HADH ACAT1 HADHA
15075	ion transmembrane transporter activity	7.7184e-07	1.0904e-05	29/229 12.6%	711/15427 4.6%	ATP5D UQCRC1 ATP5B COX7A2L COX5A UQCRFS1 COX5B UQCRQ HBA ATP5EP2 SLC25A3 ATP5O ATP5H ATP5J ATP5F1 COX4I1 VDAC2 VDAC3 VDAC1 SLC25A11 NNT ATP2A2 UQCRH CLIC4 RYR3 ATP5C1 RYR2 ATP5A1 UQCRB
51536	iron-sulfur cluster binding	1.0402e-06	1.4096e-05	8/229 3.4%	53/15427 0.3%	FECH CISD1 ACO2 NDUFV1 NDUFV2 ETFDH UQCRFS1 NDUFS1
51540	metal cluster binding	1.0402e-06	1.4096e-05	8/229 3.4%	53/15427 0.3%	FECH CISD1 ACO2 NDUFV1 NDUFV2 ETFDH UQCRFS1 NDUFS1
5215	transporter activity	1.159e-06	1.5392e-05	39/229 17.0%	1160/15427 7.5%	ATP5D UQCRC1 ALDH1L1 ATP5B NDUFAB1 COX7A2L UQCRFS1 COX5A UQCRQ COX5B HBA ATP5EP2 SLC25A3 FASN ATP5O HBB ATP5H ATP5J MB SLC25A4 ATP5F1 COX4I1 ABCB7 VDAC2 VDAC3 VDAC1 SLC25A12 SLC25A11 NNT ATP2A2 UQCRH CLIC4 RYR3 FABP3 ATP5C1 RYR2 ATP5A1 FABP5 UQCRB
22891	substrate-specific transmembrane transporter activity	1.4832e-06	1.9311e-05	31/229 13.5%	818/15427 5.3%	ATP5D UQCRC1 ATP5B COX7A2L COX5A UQCRFS1 UQCRQ COX5B HBA ATP5EP2 SLC25A3 ATP5O ATP5H ATP5J SLC25A4 ATP5F1 COX4I1 VDAC2 VDAC3 VDAC1 SLC25A12 SLC25A11 NNT ATP2A2 UQCRH CLIC4 RYR3 ATP5C1 RYR2 ATP5A1 UQCRB
31405	lipoic acid binding	1.5986e-06	2.0412e-05	4/229 1.7%	7/15427 0.0%	DLST DLD DLAT PDHX
16405	CoA-ligase activity	3.1598e-06	3.8284e-05	4/229 1.7%	8/15427 0.0%	SUCLG2 SUCLG1 SUCLA2 ACSS2
4449	isocitrate dehydrogenase (NAD+) activity	3.2288e-06	3.8284e-05	3/229 1.3%	3/15427 0.0%	IDH3G IDH3B IDH3A
16509	long-chain-3-hydroxyacyl-CoA dehydrogenase activity	3.2288e-06	3.8284e-05	3/229 1.3%	3/15427 0.0%	HADH HADHA HADHB
16508	long-chain-enoyl-CoA hydratase activity	3.2288e-06	3.8284e-05	3/229 1.3%	3/15427 0.0%	HADH HADHA HADHB
8289	lipid binding	3.4079e-06	3.9699e-05	20/229 8.7%	411/15427 2.6%	TF ALDH6A1 ACADS ANXA1 NDUFAB1 ANXA5 DBI ACAT1 HADHA ANXA2 HADHB ANXA6 HSDL2 ALB FABP3 PEBP1 HADH SCP2 HMGCL FABP5
22857	transmembrane transporter activity	3.4838e-06	3.9884e-05	32/229 13.9%	896/15427 5.8%	ATP5D UQCRC1 ATP5B COX7A2L UQCRFS1 COX5A UQCRQ COX5B HBA ATP5EP2 SLC25A3 ATP5O ATP5H ATP5J SLC25A4 ATP5F1 COX4I1 VDAC2 ABCB7 VDAC3 VDAC1 SLC25A12 SLC25A11 NNT ATP2A2 UQCRH CLIC4 RYR3 ATP5C1 RYR2 ATP5A1 UQCRB
19829	cation-transporting ATPase activity	5.408e-06	6.0863e-05	6/229 2.6%	31/15427 0.2%	ATP5D ATP5EP2 ATP2A2 ATP5B ATP5C1 ATP5A1
8324	cation transmembrane transporter activity	5.9378e-06	6.5711e-05	23/229 10.0%	541/15427 3.5%	ATP5D UQCRC1 ATP5B ATP5F1 COX4I1 COX7A2L UQCRFS1 COX5A UQCRQ COX5B HBA NNT ATP2A2 ATP5EP2 UQCRH RYR3 ATP5C1 RYR2 ATP5O ATP5A1 ATP5H UQCRB ATP5J
51537	2 iron, 2 sulfur cluster binding	6.7697e-06	7.135e-05	5/229 2.1%	19/15427 0.1%	FECH CISD1 NDUFV2 UQCRFS1 NDUFS1
46961	proton-transporting ATPase activity, rotational mechanism	6.7697e-06	7.135e-05	5/229 2.1%	19/15427 0.1%	ATP5D ATP5EP2 ATP5B ATP5C1 ATP5A1
16878	acid-thiol ligase activity	6.7697e-06	7.135e-05	5/229 2.1%	19/15427 0.1%	SUCLG2 SUCLG1 SUCLA2 ACSS2 ACSF3
42802	identical protein binding	1.0904e-05	0.00011313	26/229 11.3%	685/15427 4.4%	ALDOA LDHB TNNC1 GLUD1 PRDX3 TTN CCBL2 DCI GSTK1 OXCT1 ENO3 IDH1 ARHGDIA ACADM HSP90AA1 CRYAB AK3 ACTN2 MYH7 PFKM SOD1 ALDH2 HSPB1 RYR2 TXNRD2 ATPIF1
3985	acetyl-CoA C-acetyltransferase activity	1.2773e-05	0.00012851	3/229 1.3%	4/15427 0.0%	HADH ACAT1 HADHA
4774	succinate-CoA ligase activity	1.2773e-05	0.00012851	3/229 1.3%	4/15427 0.0%	SUCLG2 SUCLG1 SUCLA2
16620	oxidoreductase activity, acting on the aldehyde or oxo group of donors, NAD or NADP as acceptor	1.8663e-05	0.00018496	5/229 2.1%	23/15427 0.1%	ALDH6A1 ALDH7A1 ALDH2 ALDH4A1 GAPDH
19842	vitamin binding	2.5686e-05	0.00025082	10/229 4.3%	131/15427 0.8%	GOT2 GOT1 PYGM ALB MCCC1 NDUFAB1 FASN OGDH CCBL2 PCCA
36	acyl carrier activity	3.1582e-05	0.00029536	3/229 1.3%	5/15427 0.0%	ALDH1L1 NDUFAB1 FASN
16453	C-acetyltransferase activity	3.1582e-05	0.00029536	3/229 1.3%	5/15427 0.0%	HADH ACAT1 HADHA
30172	troponin C binding	3.1582e-05	0.00029536	3/229 1.3%	5/15427 0.0%	TNNT2 TNNC1 TNNI3
8307	structural constituent of muscle	3.8592e-05	0.00035591	6/229 2.6%	43/15427 0.2%	MYL2 MYL3 ACTN2 MYH7 TTN TPM1
16877	ligase activity, forming carbon-sulfur bonds	6.1253e-05	0.0005458	5/229 2.1%	29/15427 0.1%	SUCLG2 SUCLG1 SUCLA2 ACSS2 ACSF3
4457	lactate dehydrogenase activity	6.2471e-05	0.0005458	3/229 1.3%	6/15427 0.0%	LDHB LDHA DLD
15288	porin activity	6.2471e-05	0.0005458	3/229 1.3%	6/15427 0.0%	VDAC2 VDAC3 VDAC1
16417	S-acyltransferase activity	6.2471e-05	0.0005458	3/229 1.3%	6/15427 0.0%	DLST FASN DLAT
16209	antioxidant activity	6.4691e-05	0.00055786	6/229 2.6%	47/15427 0.3%	ALB TXNRD2 PRDX5 PRDX3 SOD1 SOD2
51087	chaperone binding	7.262e-05	0.0006182	5/229 2.1%	30/15427 0.1%	DLST ALB HSPE1 HSPD1 SOD1
16615	malate dehydrogenase activity	0.00010813	0.00089744	3/229 1.3%	7/15427 0.0%	ME2 MDH2 MDH1
3857	3-hydroxyacyl-CoA dehydrogenase activity	0.00010813	0.00089744	3/229 1.3%	7/15427 0.0%	HADH HADHA HADHB
287	magnesium ion binding	0.00013238	0.0010852	10/229 4.3%	159/15427 1.0%	LAP3 IDH3G PKM2 IDH2 ENO3 IDH3B IDH1 IDH3A PPA2 ENO1
16624	oxidoreductase activity, acting on the aldehyde or oxo group of donors, disulfide as acceptor	0.0001711	0.0013855	3/229 1.3%	8/15427 0.0%	PDHA1 OGDH PDHB
4466	long-chain-acyl-CoA dehydrogenase activity	0.0002194	0.0016555	2/229 0.8%	2/15427 0.0%	ACADVL ACADL
4450	isocitrate dehydrogenase (NADP+) activity	0.0002194	0.0016555	2/229 0.8%	2/15427 0.0%	IDH2 IDH1
16418	S-acetyltransferase activity	0.0002194	0.0016555	2/229 0.8%	2/15427 0.0%	FASN DLAT
30060	L-malate dehydrogenase activity	0.0002194	0.0016555	2/229 0.8%	2/15427 0.0%	MDH2 MDH1
4069	L-aspartate:2-oxoglutarate aminotransferase activity	0.0002194	0.0016555	2/229 0.8%	2/15427 0.0%	GOT2 GOT1
4776	succinate-CoA ligase (GDP-forming) activity	0.0002194	0.0016555	2/229 0.8%	2/15427 0.0%	SUCLG2 SUCLG1
17022	myosin binding	0.00023209	0.0017315	4/229 1.7%	21/15427 0.1%	LAP3 ACTC1 MYL2 MYL3
16668	oxidoreductase activity, acting on sulfur group of donors, NAD or NADP as acceptor	0.00025385	0.0018522	3/229 1.3%	9/15427 0.0%	DLD TXNRD2 PRDX3
4029	aldehyde dehydrogenase (NAD) activity	0.00025385	0.0018522	3/229 1.3%	9/15427 0.0%	ALDH7A1 ALDH2 ALDH4A1
8308	voltage-gated anion channel activity	0.00028038	0.0020236	4/229 1.7%	22/15427 0.1%	CLIC4 VDAC2 VDAC3 VDAC1
43498	cell surface binding	0.00033443	0.0023697	5/229 2.1%	41/15427 0.2%	TF ATP5B HSPD1 ATP5A1 ANXA5
5544	calcium-dependent phospholipid binding	0.00033547	0.0023697	4/229 1.7%	23/15427 0.1%	ANXA6 ANXA1 ANXA5 ANXA2
3779	actin binding	0.00034411	0.0024047	14/229 6.1%	323/15427 2.0%	ALDOA MYL2 TNNC1 MYL3 MYH7 ACTN2 TNNI3 FLNC TTN TPM1 TPM3 TNNT2 LAP3 WDR1
32559	adenyl ribonucleotide binding	0.00034766	0.0024047	39/229 17.0%	1495/15427 9.6%	BCKDK ATP5B GLUD1 NLRX1 IARS2 TTN ACSS2 ACSF3 ACSF2 IDH3G MCCC1 CKMT2 HSPE1 SUCLA2 HSPA8 HSPA9 ACTC1 HSP90AA1 SUCLG2 AK3 UBE2F TKT MYH7 PFKM ABCB7 NDUFA10 SMC3 SARS2 HNRNPU CKM ATP2A2 PYGM PKM2 CCT8 PEBP1 HSPD1 ATP5A1 PGK1 PCCA
32934	sterol binding	0.00046822	0.0032052	4/229 1.7%	25/15427 0.1%	HSDL2 SCP2 DBI ACAT1
32555	purine ribonucleotide binding	0.00050114	0.0033612	45/229 19.6%	1844/15427 11.9%	TUFM BCKDK GLUD1 ATP5B NLRX1 IARS2 TTN ACSS2 ACSF3 ACSF2 IDH3G MCCC1 CKMT2 TGM2 HSPE1 SUCLA2 HSPA8 HSPA9 EEF1A1 ACTC1 HSP90AA1 SUCLG2 EEF1A2 SUCLG1 AK3 UBE2F TKT MYH7 EEF2 PFKM ABCB7 NDUFA10 SMC3 SARS2 HNRNPU CKM ATP2A2 PYGM PKM2 CCT8 PEBP1 HSPD1 ATP5A1 PGK1 PCCA
32553	ribonucleotide binding	0.00050114	0.0033612	45/229 19.6%	1844/15427 11.9%	TUFM BCKDK GLUD1 ATP5B NLRX1 IARS2 TTN ACSS2 ACSF3 ACSF2 IDH3G MCCC1 CKMT2 TGM2 HSPE1 SUCLA2 HSPA8 HSPA9 EEF1A1 ACTC1 HSP90AA1 SUCLG2 EEF1A2 SUCLG1 AK3 UBE2F TKT MYH7 EEF2 PFKM ABCB7 NDUFA10 SMC3 SARS2 HNRNPU CKM ATP2A2 PYGM PKM2 CCT8 PEBP1 HSPD1 ATP5A1 PGK1 PCCA
5524	ATP binding	0.00051258	0.0034035	38/229 16.5%	1472/15427 9.5%	BCKDK ATP5B GLUD1 NLRX1 IARS2 TTN ACSS2 ACSF3 ACSF2 IDH3G MCCC1 CKMT2 HSPE1 SUCLA2 HSPA8 HSPA9 ACTC1 HSP90AA1 SUCLG2 AK3 UBE2F TKT MYH7 PFKM ABCB7 NDUFA10 SMC3 SARS2 HNRNPU CKM ATP2A2 PKM2 CCT8 PEBP1 HSPD1 ATP5A1 PGK1 PCCA
51539	4 iron, 4 sulfur cluster binding	0.00054696	0.0034494	4/229 1.7%	26/15427 0.1%	ACO2 NDUFV1 ETFDH NDUFS1
4129	cytochrome-c oxidase activity	0.00054696	0.0034494	4/229 1.7%	26/15427 0.1%	COX4I1 COX7A2L COX5A COX5B
15002	heme-copper terminal oxidase activity	0.00054696	0.0034494	4/229 1.7%	26/15427 0.1%	COX4I1 COX7A2L COX5A COX5B
16676	oxidoreductase activity, acting on heme group of donors, oxygen as acceptor	0.00054696	0.0034494	4/229 1.7%	26/15427 0.1%	COX4I1 COX7A2L COX5A COX5B
16675	oxidoreductase activity, acting on heme group of donors	0.00054696	0.0034494	4/229 1.7%	26/15427 0.1%	COX4I1 COX7A2L COX5A COX5B
42625	ATPase activity, coupled to transmembrane movement of ions	0.00055066	0.0034494	6/229 2.6%	69/15427 0.4%	ATP5D ATP5EP2 ATP2A2 ATP5B ATP5C1 ATP5A1
8092	cytoskeletal protein binding	0.00057887	0.0035922	18/229 7.8%	507/15427 3.2%	ALDOA ACTC1 MYL2 CRYAB TNNC1 MYL3 MYH7 ACTN2 TNNI3 FLNC TTN TPM1 ANXA2 TPM3 LAP3 TNNT2 WDR1 LRPPRC
4859	phospholipase inhibitor activity	0.00064326	0.0037307	3/229 1.3%	12/15427 0.0%	ANXA1 ANXA5 ANXA2
5219	ryanodine-sensitive calcium-release channel activity	0.00065174	0.0037307	2/229 0.8%	3/15427 0.0%	RYR3 RYR2
5218	intracellular ligand-gated calcium channel activity	0.00065174	0.0037307	2/229 0.8%	3/15427 0.0%	RYR3 RYR2
16721	oxidoreductase activity, acting on superoxide radicals as acceptor	0.00065174	0.0037307	2/229 0.8%	3/15427 0.0%	SOD1 SOD2
31177	phosphopantetheine binding	0.00065174	0.0037307	2/229 0.8%	3/15427 0.0%	NDUFAB1 FASN
4738	pyruvate dehydrogenase activity	0.00065174	0.0037307	2/229 0.8%	3/15427 0.0%	PDHA1 PDHB
4739	pyruvate dehydrogenase (acetyl-transferring) activity	0.00065174	0.0037307	2/229 0.8%	3/15427 0.0%	PDHA1 PDHB
4775	succinate-CoA ligase (ADP-forming) activity	0.00065174	0.0037307	2/229 0.8%	3/15427 0.0%	SUCLG1 SUCLA2
4784	superoxide dismutase activity	0.00065174	0.0037307	2/229 0.8%	3/15427 0.0%	SOD1 SOD2
8135	translation factor activity, nucleic acid binding	0.00074446	0.004225	6/229 2.6%	73/15427 0.4%	TUFM EEF1A1 EEF1A2 EEF1G EEF2 EIF5A2
42626	ATPase activity, coupled to transmembrane movement of substances	0.00085854	0.0048311	7/229 3.0%	103/15427 0.6%	ATP5D ATP5EP2 ATP2A2 ATP5B ATP5C1 ATP5A1 ABCB7
43492	ATPase activity, coupled to movement of substances	0.00090909	0.0050726	7/229 3.0%	104/15427 0.6%	ATP5D ATP5EP2 ATP2A2 ATP5B ATP5C1 ATP5A1 ABCB7
16820	hydrolase activity, acting on acid anhydrides, catalyzing transmembrane movement of substances	0.00096195	0.0053228	7/229 3.0%	105/15427 0.6%	ATP5D ATP5EP2 ATP2A2 ATP5B ATP5C1 ATP5A1 ABCB7
70279	vitamin B6 binding	0.0012072	0.0065704	5/229 2.1%	54/15427 0.3%	GOT2 GOT1 PYGM ALB CCBL2
30170	pyridoxal phosphate binding	0.0012072	0.0065704	5/229 2.1%	54/15427 0.3%	GOT2 GOT1 PYGM ALB CCBL2
43499	eukaryotic cell surface binding	0.0012873	0.0065925	3/229 1.3%	15/15427 0.0%	ATP5B ATP5A1 ANXA5
55102	lipase inhibitor activity	0.0012873	0.0065925	3/229 1.3%	15/15427 0.0%	ANXA1 ANXA5 ANXA2
4470	malic enzyme activity	0.0012907	0.0065925	2/229 0.8%	4/15427 0.0%	ME2 MDH1
42975	peroxisome proliferator activated receptor binding	0.0012907	0.0065925	2/229 0.8%	4/15427 0.0%	EP300 CREBBP
4111	creatine kinase activity	0.0012907	0.0065925	2/229 0.8%	4/15427 0.0%	CKM CKMT2
16744	transferase activity, transferring aldehyde or ketonic groups	0.0012907	0.0065925	2/229 0.8%	4/15427 0.0%	TALDO1 TKT
31014	troponin T binding	0.0012907	0.0065925	2/229 0.8%	4/15427 0.0%	TNNC1 TNNI3
4634	phosphopyruvate hydratase activity	0.0012907	0.0065925	2/229 0.8%	4/15427 0.0%	ENO3 ENO1
5488	binding	0.0013741	0.0069649	201/229 87.7%	12355/15427 80.0%	LDHB LDHA PGAM1 IARS2 OGDH HIBADH GOT2 GOT1 H2AFZ PDHA1 SUCLG2 CRYAB APOA1BP SUCLG1 MYH7 SARS2 NNT RYR3 DLD RYR2 ATPIF1 MDH2 MDH1 ALDOA ACADSB TALDO1 AHCY PABPC4 ACAT1 HADHA HADHB TPI1 NAA50 IDH2 IDH1 CREBBP TKT DLAT VDAC2 TNNI3 VDAC3 PPA2 VDAC1 ATP2A2 CCT8 H3F3A ACAD10 ATP5D BCKDK ATP5B AUH MCCC1 SLC25A3 ATP5O ACO2 SLC25A4 AIFM1 DECR1 NDUFA10 FLNC CKM CLIC4 HIST2H2BF EEF1G EIF5A2 TUFM TF ECH1 FH…
51082	unfolded protein binding	0.0014775	0.007432	7/229 3.0%	113/15427 0.7%	HSP90AA1 PPIA CRYAB CCT8 HSPE1 HSPD1 HSPA9
15405	P-P-bond-hydrolysis-driven transmembrane transporter activity	0.0015546	0.0077036	7/229 3.0%	114/15427 0.7%	ATP5D ATP5EP2 ATP2A2 ATP5B ATP5C1 ATP5A1 ABCB7
15399	primary active transmembrane transporter activity	0.0015546	0.0077036	7/229 3.0%	114/15427 0.7%	ATP5D ATP5EP2 ATP2A2 ATP5B ATP5C1 ATP5A1 ABCB7
22829	wide pore channel activity	0.0018822	0.0091895	3/229 1.3%	17/15427 0.1%	VDAC2 VDAC3 VDAC1
16775	phosphotransferase activity, nitrogenous group as acceptor	0.0018822	0.0091895	3/229 1.3%	17/15427 0.1%	BCKDK CKM CKMT2
16887	ATPase activity	0.0021148	0.0098909	12/229 5.2%	306/15427 1.9%	ATP5D ACTC1 ATP5EP2 ATP2A2 ATP5B CCT8 ATP5C1 MYH7 HSPD1 ATP5A1 ABCB7 HSPA8
4459	L-lactate dehydrogenase activity	0.0021301	0.0098909	2/229 0.8%	5/15427 0.0%	LDHB LDHA
46912	transferase activity, transferring acyl groups, acyl groups converted into alkyl on transfer	0.0021301	0.0098909	2/229 0.8%	5/15427 0.0%	SUCLG1 CS
16833	oxo-acid-lyase activity	0.0021301	0.0098909	2/229 0.8%	5/15427 0.0%	CLYBL HMGCL
19855	calcium channel inhibitor activity	0.0021301	0.0098909	2/229 0.8%	5/15427 0.0%	TNNC1 TNNI3
32036	myosin heavy chain binding	0.0021301	0.0098909	2/229 0.8%	5/15427 0.0%	MYL2 MYL3
31013	troponin I binding	0.0021301	0.0098909	2/229 0.8%	5/15427 0.0%	TNNT2 TNNC1

## Sheet: BINGO CC p<0.01
GO-ID	Description	p-value	corrected p-value	cluster frequency	total frequency	Genes
5739	mitochondrion	6.0245e-106	0	147/230 63.9%	1270/16360 7.7%	LDHB LDHA ALDH1L1 NIT2 NDUFAB1 BPHL IARS2 OGDH COX5A COX5B CLYBL HIBADH PDHB GOT2 CISD1 IDH3G PDHA1 HADH HMGCL ACAA2 ALDH6A1 FECH CRYAB SUCLG2 APOA1BP SUCLG1 SARS2 NNT DLD ATP5C1 ATPIF1 MRPL47 MDH2 LRPPRC PCCA MDH1 ACADSB ME2 GLUD1 ACAT1 CCBL2 HADHA HADHB IVD IDH2 ALDH4A1 HSPE1 C21ORF33 AK3 IDH3B DLAT CRAT VDAC2 ABCB7 VDAC3 PPA2 IDH3A VDAC1 SLC25A12 PPIF SLC25A11 NDUFV1 NDUFV2 ALDH2 HSPD1 UQCRC2 …
44429	mitochondrial part	6.7056e-89	1.0628e-86	105/230 45.6%	609/16360 3.7%	NDUFAB1 IARS2 OGDH COX5A COX5B HIBADH PDHB GOT2 CISD1 PDHA1 HADH HMGCL ACAA2 FECH SUCLG1 SARS2 NNT DLD ATP5C1 MRPL47 MDH2 LRPPRC PCCA ACADSB ME2 GLUD1 ACAT1 HADHA HADHB IVD ALDH4A1 HSPE1 AK3 DLAT CRAT VDAC2 ABCB7 VDAC3 PPA2 VDAC1 SLC25A12 PPIF SLC25A11 NDUFV1 NDUFV2 ALDH2 HSPD1 ATP5D UQCRC2 BCKDK UQCRC1 CPT2 ATP5B CYC1 UQCRFS1 UQCRQ NDUFS6 ATP5EP2 MCCC1 SLC25A3 ATP5O NDUFS3 ATP5H NDUFS1 ATP5J NDU…
44444	cytoplasmic part	5.8905e-72	6.2243e-70	202/230 87.8%	5143/16360 31.4%	LDHB LDHA PGAM1 IARS2 OGDH HIBADH GOT2 GOT1 PDHA1 ACAA2 SUCLG2 CRYAB APOA1BP SUCLG1 MYH7 SARS2 NNT RYR3 DLD ATP5C1 RYR2 MRPL47 ATPIF1 MDH2 MDH1 ALDOA ACADSB TALDO1 AHCY ACAT1 HADHA HADHB TPI1 IDH2 ALDH4A1 IDH1 TKT DLAT VDAC2 TNNI3 VDAC3 PPA2 VDAC1 ATP2A2 CCT8 ATP5D BCKDK ATP5B AUH ATP5EP2 MCCC1 GBAS SLC25A3 ATP5O ATP5H ATP5J NDUFB11 ACO2 SLC25A4 AIFM1 DECR1 NDUFA10 FLNC NDUFA12 CKM CLIC4 EEF1G EI…
31966	mitochondrial membrane	7.7844e-62	6.1691e-60	74/230 32.1%	413/16360 2.5%	UQCRC2 ATP5D CPT2 UQCRC1 ATP5B CYC1 NDUFAB1 UQCRFS1 OGDH COX5A UQCRQ COX5B GOT2 NDUFS6 CISD1 ATP5EP2 MCCC1 SLC25A3 ATP5O NDUFS3 HADH ATP5H NDUFS1 HMGCL ATP5J ACAA2 NDUFB11 FECH SLC25A4 SUCLG1 COX4I1 ACADL NDUFA10 NDUFA12 ACADVL NNT UQCRH DLD ATP5C1 PEBP1 MDH2 UQCRB NDUFB6 NDUFB9 NLRX1 COX7A2L ACAT1 DCI HADHA HADHB IVD CKMT2 ETFDH BDH1 NDUFA5 NDUFA2 NDUFA9 ATP5F1 CRAT VDAC2 ABCB7 DBI VDAC3 VDAC1 S…
5737	cytoplasm	2.5438e-61	1.1478e-59	221/230 96.0%	7640/16360 46.6%	LDHB LDHA PGAM1 IARS2 OGDH HIBADH GOT2 GOT1 PDHA1 ACAA2 SUCLG2 CRYAB APOA1BP SUCLG1 MYH7 SARS2 NNT RYR3 DLD ATP5C1 RYR2 MRPL47 ATPIF1 MDH2 MDH1 ALDOA ACADSB TALDO1 AHCY PABPC4 ACAT1 HADHA HADHB TPI1 NAA50 IDH2 ALDH4A1 IDH1 CREBBP TKT DLAT VDAC2 TNNI3 VDAC3 PPA2 VDAC1 ATP2A2 CCT8 ATP5D BCKDK ATP5B AUH ATP5EP2 MCCC1 GBAS SLC25A3 ATP5O ATP5H ATP5J NDUFB11 ACO2 SLC25A4 AIFM1 DECR1 NDUFA10 FLNC NDUFA1…
5759	mitochondrial matrix	2.6749e-61	1.1478e-59	60/230 26.0%	221/16360 1.3%	ATP5D BCKDK ATP5B NDUFAB1 IARS2 OGDH HIBADH PDHB GOT2 MCCC1 PDHA1 HADH HMGCL FECH ACADM ACADS SUCLG1 ACADL NDUFA10 SARS2 ACADVL DLD ATP5C1 MRPL47 MDH2 LRPPRC PCCA TUFM ACADSB ME2 GLUD1 ECHS1 ACAT1 DCI HADHA HADHB IVD OXCT1 ALDH4A1 HSPE1 BDH1 PDHX ETFB HSPA9 ETFA NDUFA9 CS ATP5F1 AK3 DLAT VDAC2 SOD1 PPA2 VDAC1 SOD2 PPIF ALDH2 HIBCH ATP5A1 HSPD1
31980	mitochondrial lumen	2.6749e-61	1.1478e-59	60/230 26.0%	221/16360 1.3%	ATP5D BCKDK ATP5B NDUFAB1 IARS2 OGDH HIBADH PDHB GOT2 MCCC1 PDHA1 HADH HMGCL FECH ACADM ACADS SUCLG1 ACADL NDUFA10 SARS2 ACADVL DLD ATP5C1 MRPL47 MDH2 LRPPRC PCCA TUFM ACADSB ME2 GLUD1 ECHS1 ACAT1 DCI HADHA HADHB IVD OXCT1 ALDH4A1 HSPE1 BDH1 PDHX ETFB HSPA9 ETFA NDUFA9 CS ATP5F1 AK3 DLAT VDAC2 SOD1 PPA2 VDAC1 SOD2 PPIF ALDH2 HIBCH ATP5A1 HSPD1
5740	mitochondrial envelope	2.8966e-61	1.1478e-59	75/230 32.6%	437/16360 2.6%	UQCRC2 ATP5D CPT2 UQCRC1 ATP5B CYC1 NDUFAB1 UQCRFS1 OGDH COX5A UQCRQ COX5B GOT2 NDUFS6 CISD1 ATP5EP2 MCCC1 SLC25A3 ATP5O NDUFS3 HADH ATP5H NDUFS1 HMGCL ATP5J ACAA2 NDUFB11 FECH SLC25A4 AIFM1 SUCLG1 COX4I1 ACADL NDUFA10 NDUFA12 ACADVL NNT UQCRH DLD ATP5C1 PEBP1 MDH2 UQCRB NDUFB6 NDUFB9 NLRX1 COX7A2L ACAT1 DCI HADHA HADHB IVD CKMT2 ETFDH BDH1 NDUFA5 NDUFA2 NDUFA9 ATP5F1 CRAT VDAC2 ABCB7 DBI VDAC3 V…
5743	mitochondrial inner membrane	1.0622e-59	3.7415e-58	65/230 28.2%	299/16360 1.8%	ATP5D UQCRC2 UQCRC1 CPT2 ATP5B CYC1 NDUFAB1 COX5A UQCRFS1 COX5B UQCRQ GOT2 NDUFS6 ATP5EP2 MCCC1 SLC25A3 ATP5O NDUFS3 HADH ATP5H NDUFS1 HMGCL ATP5J ACAA2 NDUFB11 FECH SLC25A4 SUCLG1 COX4I1 NDUFA10 NDUFA12 ACADVL NNT UQCRH DLD ATP5C1 MDH2 UQCRB NDUFB6 NDUFB9 COX7A2L ACAT1 DCI HADHA HADHB CKMT2 ETFDH BDH1 NDUFA5 NDUFA2 NDUFA9 ATP5F1 CRAT ABCB7 VDAC1 SOD2 SDHA SLC25A12 PPIF SLC25A11 L2HGDH NDUFV1 NDU…
19866	organelle inner membrane	2.7471e-58	8.7084e-57	66/230 28.6%	328/16360 2.0%	ATP5D UQCRC2 UQCRC1 CPT2 ATP5B CYC1 NDUFAB1 COX5A UQCRFS1 UQCRQ COX5B GOT2 NDUFS6 ATP5EP2 MCCC1 SLC25A3 ATP5O NDUFS3 HADH ATP5H NDUFS1 HMGCL ATP5J ACAA2 NDUFB11 FECH SLC25A4 SUCLG1 COX4I1 NDUFA10 NDUFA12 ACADVL NNT UQCRH DLD ATP5C1 MDH2 LRPPRC UQCRB NDUFB6 NDUFB9 COX7A2L ACAT1 DCI HADHA HADHB CKMT2 ETFDH BDH1 NDUFA5 NDUFA2 NDUFA9 ATP5F1 CRAT ABCB7 VDAC1 SOD2 SDHA SLC25A12 PPIF SLC25A11 L2HGDH NDU…
31975	envelope	1.3237e-51	3.8147e-50	79/230 34.3%	673/16360 4.1%	UQCRC2 ATP5D CPT2 UQCRC1 ATP5B CYC1 NDUFAB1 UQCRFS1 OGDH COX5A UQCRQ COX5B GOT2 NDUFS6 CISD1 ATP5EP2 MCCC1 SLC25A3 ATP5O NDUFS3 HADH ATP5H NDUFS1 HMGCL ATP5J ACAA2 NDUFB11 FECH SLC25A4 AIFM1 SUCLG1 COX4I1 ACADL NDUFA10 NDUFA12 ACADVL NNT UQCRH DLD ATP5C1 PEBP1 EIF5A2 MDH2 LRPPRC UQCRB NDUFB6 NDUFB9 NLRX1 COX7A2L ACAT1 DCI HADHA HADHB IVD CKMT2 GSTK1 ETFDH BDH1 NDUFA5 NDUFA2 NDUFA9 ATP5F1 LMNA CRA…
31967	organelle envelope	4.0468e-51	1.069e-49	78/230 33.9%	660/16360 4.0%	UQCRC2 ATP5D CPT2 UQCRC1 ATP5B CYC1 NDUFAB1 UQCRFS1 OGDH COX5A UQCRQ COX5B GOT2 NDUFS6 CISD1 ATP5EP2 MCCC1 SLC25A3 ATP5O NDUFS3 HADH ATP5H NDUFS1 HMGCL ATP5J ACAA2 NDUFB11 FECH SLC25A4 AIFM1 SUCLG1 COX4I1 ACADL NDUFA10 NDUFA12 ACADVL NNT UQCRH DLD ATP5C1 PEBP1 EIF5A2 MDH2 LRPPRC UQCRB NDUFB6 NDUFB9 NLRX1 COX7A2L ACAT1 DCI HADHA HADHB IVD CKMT2 ETFDH BDH1 NDUFA5 NDUFA2 NDUFA9 ATP5F1 LMNA CRAT VDAC…
44424	intracellular part	2.0729e-37	5.0548e-36	228/230 99.1%	10943/16360 66.8%	LDHB LDHA PGAM1 IARS2 OGDH HIBADH GOT2 GOT1 H2AFZ PDHA1 ACAA2 SUCLG2 CRYAB APOA1BP SUCLG1 MYH7 SARS2 NNT RYR3 DLD ATP5C1 RYR2 MRPL47 ATPIF1 MDH2 MDH1 ALDOA ACADSB TALDO1 AHCY PABPC4 ACAT1 HADHA HADHB TPI1 NAA50 IDH2 ALDH4A1 IDH1 CREBBP TKT DLAT VDAC2 TNNI3 VDAC3 PPA2 VDAC1 ATP2A2 CCT8 H3F3A ATP5D BCKDK ATP5B AUH ATP5EP2 MCCC1 GBAS SLC25A3 ATP5O ATP5H ATP5J NDUFB11 ACO2 SLC25A4 AIFM1 DECR1 NDUFA10…
5622	intracellular	2.7784e-34	6.2911e-33	228/230 99.1%	11297/16360 69.0%	LDHB LDHA PGAM1 IARS2 OGDH HIBADH GOT2 GOT1 H2AFZ PDHA1 ACAA2 SUCLG2 CRYAB APOA1BP SUCLG1 MYH7 SARS2 NNT RYR3 DLD ATP5C1 RYR2 MRPL47 ATPIF1 MDH2 MDH1 ALDOA ACADSB TALDO1 AHCY PABPC4 ACAT1 HADHA HADHB TPI1 NAA50 IDH2 ALDH4A1 IDH1 CREBBP TKT DLAT VDAC2 TNNI3 VDAC3 PPA2 VDAC1 ATP2A2 CCT8 H3F3A ATP5D BCKDK ATP5B AUH ATP5EP2 MCCC1 GBAS SLC25A3 ATP5O ATP5H ATP5J NDUFB11 ACO2 SLC25A4 AIFM1 DECR1 NDUFA10…
44455	mitochondrial membrane part	2.2959e-32	4.852e-31	33/230 14.3%	131/16360 0.8%	ATP5D UQCRC2 NDUFB6 UQCRC1 NDUFB9 ATP5B NDUFAB1 COX7A2L UQCRFS1 NDUFS6 ATP5EP2 ETFDH ATP5O NDUFS3 ATP5H NDUFS1 ATP5J NDUFA5 NDUFA2 NDUFB11 NDUFA9 ATP5F1 NDUFA10 NDUFA12 SDHA NNT L2HGDH UQCRH NDUFV1 NDUFV2 ATP5C1 ATP5A1 UQCRB
43229	intracellular organelle	8.776e-28	1.7387e-26	206/230 89.5%	9315/16360 56.9%	LDHB LDHA IARS2 OGDH HIBADH GOT2 GOT1 H2AFZ PDHA1 ACAA2 SUCLG2 CRYAB APOA1BP SUCLG1 MYH7 SARS2 NNT RYR3 DLD ATP5C1 RYR2 MRPL47 ATPIF1 MDH2 MDH1 ALDOA ACADSB AHCY ACAT1 HADHA HADHB TPI1 IDH2 ALDH4A1 IDH1 CREBBP DLAT VDAC2 TNNI3 VDAC3 PPA2 VDAC1 ATP2A2 CCT8 H3F3A ATP5D BCKDK ATP5B AUH ATP5EP2 MCCC1 GBAS SLC25A3 ATP5O ATP5H ATP5J NDUFB11 ACO2 SLC25A4 AIFM1 DECR1 NDUFA10 FLNC NDUFA12 CLIC4 HIST2H2BF …
43226	organelle	1.1446e-27	2.1344e-26	206/230 89.5%	9329/16360 57.0%	LDHB LDHA IARS2 OGDH HIBADH GOT2 GOT1 H2AFZ PDHA1 ACAA2 SUCLG2 CRYAB APOA1BP SUCLG1 MYH7 SARS2 NNT RYR3 DLD ATP5C1 RYR2 MRPL47 ATPIF1 MDH2 MDH1 ALDOA ACADSB AHCY ACAT1 HADHA HADHB TPI1 IDH2 ALDH4A1 IDH1 CREBBP DLAT VDAC2 TNNI3 VDAC3 PPA2 VDAC1 ATP2A2 CCT8 H3F3A ATP5D BCKDK ATP5B AUH ATP5EP2 MCCC1 GBAS SLC25A3 ATP5O ATP5H ATP5J NDUFB11 ACO2 SLC25A4 AIFM1 DECR1 NDUFA10 FLNC NDUFA12 CLIC4 HIST2H2BF …
44422	organelle part	4.569e-27	8.0466e-26	147/230 63.9%	4868/16360 29.7%	TNNC1 NDUFAB1 IARS2 OGDH TTN COX5A COX5B HIBADH PDHB GOT2 GOT1 CISD1 IDH3G H2AFZ PDHA1 HADH HMGCL ACAA2 FECH CRYAB SUCLG1 MYH7 ACTN2 SARS2 HNRNPU TNNT2 NNT EP300 RYR3 DLD ATP5C1 RYR2 HSPB1 MRPL47 MDH2 LRPPRC PCCA ALDOA ACADSB ME2 MYL2 MYL3 GLUD1 ACAT1 HADHA HADHB ALB IVD ALDH4A1 HSPE1 HIST1H4D CREBBP AK3 DLAT CRAT ABCB7 TNNI3 VDAC2 VDAC3 PPA2 VDAC1 PPIF SLC25A12 SLC25A11 ATP2A2 NDUFV1 NDUFV2 CCT8…
70469	respiratory chain	2.9908e-26	4.9899e-25	24/230 10.4%	77/16360 0.4%	UQCRC2 NDUFA5 NDUFA2 NDUFB11 NDUFB6 UQCRC1 NDUFA9 NDUFB9 CYC1 NDUFAB1 COX7A2L NDUFA10 UQCRFS1 UQCRQ NDUFA12 SDHA NDUFS6 NNT UQCRH NDUFV1 NDUFV2 NDUFS3 NDUFS1 UQCRB
44446	intracellular organelle part	7.1886e-26	1.1394e-24	144/230 62.6%	4801/16360 29.3%	TNNC1 NDUFAB1 IARS2 OGDH TTN COX5A COX5B HIBADH PDHB GOT2 GOT1 CISD1 IDH3G H2AFZ PDHA1 HADH HMGCL ACAA2 FECH CRYAB SUCLG1 MYH7 ACTN2 SARS2 HNRNPU TNNT2 NNT EP300 RYR3 DLD ATP5C1 RYR2 HSPB1 MRPL47 MDH2 LRPPRC PCCA ACADSB ME2 MYL2 MYL3 GLUD1 ACAT1 HADHA HADHB ALB IVD ALDH4A1 HSPE1 HIST1H4D CREBBP AK3 DLAT CRAT TNNI3 VDAC2 ABCB7 VDAC3 PPA2 VDAC1 PPIF SLC25A12 SLC25A11 ATP2A2 NDUFV1 NDUFV2 CCT8 ALDH2…
43227	membrane-bounded organelle	3.3769e-25	5.0976e-24	192/230 83.4%	8347/16360 51.0%	LDHB LDHA ALDH1L1 NIT2 NDUFAB1 BPHL IARS2 OGDH TTN COX5A ACSS2 COX5B CLYBL HIBADH PDHB GOT2 GOT1 CISD1 IDH3G H2AFZ PDHA1 HADH HMGCL ALDH6A1 ACAA2 FECH CRYAB SUCLG2 SUCLG1 APOA1BP ACTN2 MYH7 HNRNPU SARS2 EP300 NNT RYR3 DLD ATP5C1 HSPB1 RYR2 ATPIF1 MRPL47 PCCA LRPPRC MDH2 MDH1 ALDOA ACADSB ME2 AHCY GLUD1 NEDD8 CCBL2 ACAT1 HADHA HADHB TPI1 IVD ALB PSMB3 GSTK1 IDH2 IDH1 ALDH4A1 HSPE1 HIST1H4D LPP EEF…
43231	intracellular membrane-bounded organelle	1.4411e-24	2.0765e-23	191/230 83.0%	8340/16360 50.9%	LDHB LDHA ALDH1L1 NIT2 NDUFAB1 BPHL IARS2 OGDH TTN COX5A ACSS2 COX5B CLYBL HIBADH PDHB GOT2 GOT1 CISD1 IDH3G H2AFZ PDHA1 HADH HMGCL ALDH6A1 ACAA2 FECH CRYAB SUCLG2 SUCLG1 APOA1BP ACTN2 MYH7 HNRNPU SARS2 EP300 NNT RYR3 DLD ATP5C1 HSPB1 RYR2 ATPIF1 MRPL47 PCCA LRPPRC MDH2 MDH1 ACADSB ME2 AHCY GLUD1 NEDD8 CCBL2 ACAT1 HADHA HADHB TPI1 IVD ALB PSMB3 GSTK1 IDH2 IDH1 ALDH4A1 HSPE1 HIST1H4D LPP EEF1A2 CR…
5746	mitochondrial respiratory chain	3.0802e-24	4.2453e-23	22/230 9.5%	70/16360 0.4%	UQCRC2 NDUFA5 NDUFA2 NDUFB11 NDUFB6 UQCRC1 NDUFA9 NDUFB9 NDUFAB1 COX7A2L NDUFA10 UQCRFS1 NDUFA12 SDHA NDUFS6 NNT UQCRH NDUFV1 NDUFV2 NDUFS3 NDUFS1 UQCRB
31090	organelle membrane	1.2947e-21	1.7101e-20	81/230 35.2%	1870/16360 11.4%	UQCRC2 ATP5D CPT2 UQCRC1 ATP5B CYC1 NDUFAB1 UQCRFS1 OGDH COX5A UQCRQ COX5B GOT2 NDUFS6 GOT1 CISD1 ATP5EP2 MCCC1 SLC25A3 ATP5O NDUFS3 HADH ATP5H NDUFS1 HMGCL ATP5J ACAA2 NDUFB11 FECH SLC25A4 SUCLG1 COX4I1 ACADL NDUFA10 NDUFA12 ACADVL NNT UQCRH CLIC4 RYR3 DLD ATP5C1 PEBP1 RYR2 EIF5A2 MDH2 LRPPRC UQCRB NDUFB6 NDUFB9 NLRX1 COX7A2L ACAT1 DCI HADHA HADHB IVD CKMT2 ETFDH BDH1 NDUFA5 NDUFA2 NDUFA9 ATP5F1…
31974	membrane-enclosed lumen	1.8182e-19	2.3055e-18	74/230 32.1%	1714/16360 10.4%	ATP5D BCKDK ATP5B NDUFAB1 IARS2 OGDH HIBADH PDHB GOT2 IDH3G MCCC1 PDHA1 HADH NDUFS1 HMGCL ACADM FECH ACADS AIFM1 SUCLG1 MYH7 ACTN2 ACADL NDUFA10 SARS2 ACADVL EP300 CLIC4 DLD ATP5C1 MRPL47 MDH2 LRPPRC PCCA TUFM ING4 ACADSB ME2 GLUD1 ECHS1 ACAT1 DCI HADHA HADHB IVD ALB OXCT1 ALDH4A1 HRG HSPE1 HIST1H4D BDH1 PDHX ETFB HSPA9 ETFA NDUFA9 CREBBP CS ATP5F1 AK3 LMNA DLAT VDAC2 SOD1 SMC3 PPA2 VDAC1 SOD2 PP…
43233	organelle lumen	9.6108e-19	1.1718e-17	72/230 31.3%	1678/16360 10.2%	ATP5D BCKDK ATP5B NDUFAB1 IARS2 OGDH HIBADH PDHB GOT2 IDH3G MCCC1 PDHA1 HADH HMGCL ACADM FECH ACADS SUCLG1 MYH7 ACTN2 ACADL NDUFA10 SARS2 ACADVL EP300 CLIC4 DLD ATP5C1 MRPL47 MDH2 LRPPRC PCCA TUFM ING4 ACADSB ME2 GLUD1 ECHS1 ACAT1 DCI HADHA HADHB IVD ALB OXCT1 ALDH4A1 HRG HSPE1 HIST1H4D BDH1 PDHX ETFB HSPA9 ETFA NDUFA9 CREBBP CS ATP5F1 AK3 LMNA DLAT VDAC2 SOD1 SMC3 PPA2 VDAC1 SOD2 PPIF ALDH2 HIBC…
70013	intracellular organelle lumen	5.1506e-18	6.0472e-17	70/230 30.4%	1643/16360 10.0%	ATP5D BCKDK ATP5B NDUFAB1 IARS2 OGDH HIBADH PDHB GOT2 IDH3G MCCC1 PDHA1 HADH HMGCL ACADM FECH ACADS SUCLG1 MYH7 ACTN2 ACADL NDUFA10 SARS2 ACADVL EP300 CLIC4 DLD ATP5C1 MRPL47 MDH2 LRPPRC PCCA TUFM ING4 ACADSB ME2 GLUD1 ECHS1 ACAT1 DCI HADHA HADHB IVD OXCT1 ALDH4A1 HSPE1 HIST1H4D BDH1 PDHX ETFB HSPA9 ETFA NDUFA9 CREBBP CS ATP5F1 AK3 LMNA DLAT VDAC2 SOD1 SMC3 PPA2 VDAC1 SOD2 PPIF ALDH2 HIBCH HSPD1 …
30017	sarcomere	6.7564e-16	7.6492e-15	18/230 7.8%	93/16360 0.5%	ALDOA ACTC1 MYL2 MYL3 CRYAB TNNC1 MYH7 ACTN2 TNNI3 FLNC TTN TPM1 TPM3 TNNT2 DES RYR2 HSPB1 ENO1
45271	respiratory chain complex I	1.276e-15	1.3049e-14	14/230 6.0%	46/16360 0.2%	NDUFA5 NDUFB11 NDUFA2 NDUFB6 NDUFA9 NDUFB9 NDUFAB1 NDUFA10 NDUFA12 NDUFS6 NDUFV1 NDUFV2 NDUFS3 NDUFS1
5747	mitochondrial respiratory chain complex I	1.276e-15	1.3049e-14	14/230 6.0%	46/16360 0.2%	NDUFA5 NDUFB11 NDUFA2 NDUFB6 NDUFA9 NDUFB9 NDUFAB1 NDUFA10 NDUFA12 NDUFS6 NDUFV1 NDUFV2 NDUFS3 NDUFS1
30964	NADH dehydrogenase complex	1.276e-15	1.3049e-14	14/230 6.0%	46/16360 0.2%	NDUFA5 NDUFB11 NDUFA2 NDUFB6 NDUFA9 NDUFB9 NDUFAB1 NDUFA10 NDUFA12 NDUFS6 NDUFV1 NDUFV2 NDUFS3 NDUFS1
44449	contractile fiber part	1.0729e-14	1.0628e-13	18/230 7.8%	108/16360 0.6%	ALDOA ACTC1 MYL2 MYL3 CRYAB TNNC1 MYH7 ACTN2 TNNI3 FLNC TTN TPM1 TPM3 TNNT2 DES RYR2 HSPB1 ENO1
30016	myofibril	1.2692e-14	1.2192e-13	18/230 7.8%	109/16360 0.6%	ALDOA ACTC1 MYL2 MYL3 CRYAB TNNC1 MYH7 ACTN2 TNNI3 FLNC TTN TPM1 TPM3 TNNT2 DES RYR2 HSPB1 ENO1
43292	contractile fiber	4.5785e-14	4.2688e-13	18/230 7.8%	117/16360 0.7%	ALDOA ACTC1 MYL2 MYL3 CRYAB TNNC1 MYH7 ACTN2 TNNI3 FLNC TTN TPM1 TPM3 TNNT2 DES RYR2 HSPB1 ENO1
5753	mitochondrial proton-transporting ATP synthase complex	1.4999e-12	1.3585e-11	9/230 3.9%	19/16360 0.1%	ATP5D ATP5EP2 ATP5B ATP5F1 ATP5C1 ATP5O ATP5A1 ATP5H ATP5J
43234	protein complex	3.8085e-12	3.3536e-11	79/230 34.3%	2603/16360 15.9%	UQCRC2 ATP5D BCKDK UQCRC1 TNNC1 ATP5B NDUFAB1 UQCRFS1 CLYBL PDHB NDUFS6 DES ATP5EP2 ATP5O NDUFS3 HADH ATP5H NDUFS1 ATP5J PPP2R1A NDUFB11 SUCLG1 MYH7 ACTN2 PFKM NDUFA10 NDUFA12 HNRNPU TNNT2 EP300 UQCRH CLIC4 RYR3 DLD ATP5C1 RYR2 EEF1G HSPB1 EIF5A2 ING4 NDUFB6 MYL2 MYL3 NDUFB9 VIM HADHA TPM3 HADHB ANXA6 HBA ALB PSMB3 KRT8 ENO3 HBB ENO1 NDUFA5 DLST EEF1A1 NDUFA2 ACTC1 NDUFA9 CREBBP ATP5F1 LMNA DLAT …
45259	proton-transporting ATP synthase complex	4.6571e-12	3.99e-11	9/230 3.9%	21/16360 0.1%	ATP5D ATP5EP2 ATP5B ATP5F1 ATP5C1 ATP5O ATP5A1 ATP5H ATP5J
9295	nucleoid	1.2206e-11	9.9215e-11	10/230 4.3%	32/16360 0.1%	ACADVL TUFM ATP5B HADH VDAC2 LRPPRC HADHA HSPA9 VDAC1 HADHB
42645	mitochondrial nucleoid	1.2206e-11	9.9215e-11	10/230 4.3%	32/16360 0.1%	ACADVL TUFM ATP5B HADH VDAC2 LRPPRC HADHA HSPA9 VDAC1 HADHB
32991	macromolecular complex	1.4873e-11	1.1786e-10	88/230 38.2%	3162/16360 19.3%	UQCRC2 ATP5D BCKDK UQCRC1 TNNC1 ATP5B NDUFAB1 UQCRFS1 CLYBL PDHB NDUFS6 DES ATP5EP2 H2AFZ ATP5O NDUFS3 HADH ATP5H NDUFS1 ATP5J PPP2R1A NDUFB11 SUCLG1 MYH7 EEF2 ACTN2 PFKM NDUFA10 NDUFA12 HNRNPU TNNT2 EP300 UQCRH CLIC4 RYR3 HIST2H2BF DLD ATP5C1 HSPB1 RYR2 EEF1G MRPL47 EIF5A2 ING4 NDUFB6 MYL2 MYL3 NDUFB9 VIM PABPC4 HADHA TPM3 HADHB ANXA6 HBA ALB PSMB3 KRT8 ENO3 HIST1H4D HBB HSPA8 ENO1 NDUFA5 DLST E…
45261	proton-transporting ATP synthase complex, catalytic core F(1)	5.0059e-11	3.8704e-10	6/230 2.6%	7/16360 0.0%	ATP5D ATP5EP2 ATP5B ATP5C1 ATP5O ATP5A1
275	mitochondrial proton-transporting ATP synthase complex, catalytic core F(1)	3.1198e-09	2.3547e-08	5/230 2.1%	6/16360 0.0%	ATP5D ATP5EP2 ATP5B ATP5C1 ATP5A1
31674	I band	3.4554e-09	2.5473e-08	10/230 4.3%	54/16360 0.3%	ALDOA ACTC1 DES MYL3 CRYAB HSPB1 RYR2 ACTN2 TTN FLNC
16469	proton-transporting two-sector ATPase complex	1.0472e-08	7.5446e-08	9/230 3.9%	45/16360 0.2%	ATP5D ATP5EP2 ATP5B ATP5F1 ATP5C1 ATP5O ATP5A1 ATP5H ATP5J
5865	striated muscle thin filament	1.9773e-08	1.3929e-07	6/230 2.6%	14/16360 0.0%	TNNT2 TNNC1 TTN TNNI3 TPM1 TPM3
44464	cell part	6.5532e-08	4.4851e-07	229/230 99.5%	15032/16360 91.8%	LDHB LDHA PGAM1 IARS2 OGDH HIBADH GOT2 GOT1 H2AFZ PDHA1 ACAA2 SUCLG2 CRYAB APOA1BP SUCLG1 MYH7 SARS2 NNT RYR3 DLD ATP5C1 RYR2 MRPL47 ATPIF1 MDH2 MDH1 ALDOA ACADSB TALDO1 AHCY PABPC4 ACAT1 HADHA HADHB TPI1 NAA50 IDH2 ALDH4A1 IDH1 CREBBP TKT DLAT VDAC2 TNNI3 VDAC3 PPA2 VDAC1 ATP2A2 CCT8 H3F3A ATP5D BCKDK ATP5B AUH ATP5EP2 MCCC1 GBAS SLC25A3 ATP5O ATP5H ATP5J NDUFB11 ACO2 SLC25A4 AIFM1 DECR1 NDUFA10…
5623	cell	6.6499e-08	4.4851e-07	229/230 99.5%	15033/16360 91.8%	LDHB LDHA PGAM1 IARS2 OGDH HIBADH GOT2 GOT1 H2AFZ PDHA1 ACAA2 SUCLG2 CRYAB APOA1BP SUCLG1 MYH7 SARS2 NNT RYR3 DLD ATP5C1 RYR2 MRPL47 ATPIF1 MDH2 MDH1 ALDOA ACADSB TALDO1 AHCY PABPC4 ACAT1 HADHA HADHB TPI1 NAA50 IDH2 ALDH4A1 IDH1 CREBBP TKT DLAT VDAC2 TNNI3 VDAC3 PPA2 VDAC1 ATP2A2 CCT8 H3F3A ATP5D BCKDK ATP5B AUH ATP5EP2 MCCC1 GBAS SLC25A3 ATP5O ATP5H ATP5J NDUFB11 ACO2 SLC25A4 AIFM1 DECR1 NDUFA10…
33178	proton-transporting two-sector ATPase complex, catalytic domain	1.6842e-07	1.1123e-06	6/230 2.6%	19/16360 0.1%	ATP5D ATP5EP2 ATP5B ATP5C1 ATP5O ATP5A1
45275	respiratory chain complex III	5.5846e-07	3.5406e-06	4/230 1.7%	6/16360 0.0%	UQCRC2 UQCRC1 UQCRH UQCRFS1
5750	mitochondrial respiratory chain complex III	5.5846e-07	3.5406e-06	4/230 1.7%	6/16360 0.0%	UQCRC2 UQCRC1 UQCRH UQCRFS1
5829	cytosol	2.6821e-06	1.6406e-05	40/230 17.3%	1316/16360 8.0%	LDHA TALDO1 FHL1 VIM PGAM1 PRDX5 TTN ACSS2 TPI1 GOT1 FASN ENO3 IDH1 HBB ARHGDIA ENO1 PPP2R1A EEF1A1 HSP90AA1 AIFM1 CRYAB TKT ACTN2 PFKM FLNC SOD1 ALDH7A1 CKM PYGM PPIA CLIC4 PKM2 AKR1B1 CCT8 FABP3 EEF1G HSPD1 WDR1 EIF5A2 MDH1
45254	pyruvate dehydrogenase complex	2.743e-06	1.6406e-05	3/230 1.3%	3/16360 0.0%	DLD DLAT PDHB
16507	fatty acid beta-oxidation multienzyme complex	2.743e-06	1.6406e-05	3/230 1.3%	3/16360 0.0%	HADH HADHA HADHB
30018	Z disc	2.8538e-06	1.6753e-05	7/230 3.0%	45/16360 0.2%	DES CRYAB HSPB1 RYR2 ACTN2 TTN FLNC
5625	soluble fraction	2.9583e-06	1.705e-05	17/230 7.3%	320/16360 1.9%	LDHB PPP2R1A ACTC1 TALDO1 CRYAB AIFM1 PFKM ANXA2 SOD2 TPI1 GOT1 PYGM CLIC4 PEBP1 HSPB1 SCP2 MDH1
31968	organelle outer membrane	2.4872e-05	0.00014079	9/230 3.9%	110/16360 0.6%	CISD1 SLC25A4 PEBP1 NLRX1 VDAC2 DBI VDAC3 LRPPRC VDAC1
19867	outer membrane	3.545e-05	0.00019712	9/230 3.9%	115/16360 0.7%	CISD1 SLC25A4 PEBP1 NLRX1 VDAC2 DBI VDAC3 LRPPRC VDAC1
15629	actin cytoskeleton	3.6067e-05	0.00019712	14/230 6.0%	275/16360 1.6%	ALDOA ACTC1 MYL2 CRYAB TNNC1 MYL3 MYH7 ACTN2 TNNI3 TTN TPM1 TPM3 TNNT2 CLIC4
5741	mitochondrial outer membrane	3.8882e-05	0.00020891	8/230 3.4%	90/16360 0.5%	CISD1 SLC25A4 PEBP1 NLRX1 VDAC2 DBI VDAC3 VDAC1
42579	microbody	8.2769e-05	0.00043012	8/230 3.4%	100/16360 0.6%	ECH1 HSDL2 GSTK1 PRDX5 IDH1 CRAT SOD1 SCP2
5777	peroxisome	8.2769e-05	0.00043012	8/230 3.4%	100/16360 0.6%	ECH1 HSDL2 GSTK1 PRDX5 IDH1 CRAT SOD1 SCP2
276	mitochondrial proton-transporting ATP synthase complex, coupling factor F(o)	0.00014579	0.00073358	3/230 1.3%	8/16360 0.0%	ATP5F1 ATP5H ATP5J
5861	troponin complex	0.00014579	0.00073358	3/230 1.3%	8/16360 0.0%	TNNT2 TNNC1 TNNI3
45252	oxoglutarate dehydrogenase complex	0.0001968	0.00097477	2/230 0.8%	2/16360 0.0%	DLST DLD
16528	sarcoplasm	0.00036526	0.0017813	5/230 2.1%	44/16360 0.2%	PYGM ATP2A2 RYR3 FABP3 RYR2
45263	proton-transporting ATP synthase complex, coupling factor F(o)	0.00089025	0.0042759	3/230 1.3%	14/16360 0.0%	ATP5F1 ATP5H ATP5J
15	phosphopyruvate hydratase complex	0.001159	0.0051745	2/230 0.8%	4/16360 0.0%	ENO3 ENO1
800	lateral element	0.001159	0.0051745	2/230 0.8%	4/16360 0.0%	SCP2 SMC3
31305	integral to mitochondrial inner membrane	0.001159	0.0051745	2/230 0.8%	4/16360 0.0%	L2HGDH ETFDH
5853	eukaryotic translation elongation factor 1 complex	0.001159	0.0051745	2/230 0.8%	4/16360 0.0%	EEF1A1 EEF1G
5862	muscle thin filament tropomyosin	0.001159	0.0051745	2/230 0.8%	4/16360 0.0%	TPM1 TPM3
31672	A band	0.0016121	0.0070978	3/230 1.3%	17/16360 0.1%	MYL3 TTN ENO1
48770	pigment granule	0.0018861	0.0079821	6/230 2.6%	92/16360 0.5%	ANXA6 HSP90AA1 AHCY FASN HSPA8 ANXA2
42470	melanosome	0.0018861	0.0079821	6/230 2.6%	92/16360 0.5%	ANXA6 HSP90AA1 AHCY FASN HSPA8 ANXA2
30062	mitochondrial tricarboxylic acid cycle enzyme complex	0.0019137	0.0079821	2/230 0.8%	5/16360 0.0%	BCKDK SUCLG1
31304	intrinsic to mitochondrial inner membrane	0.0019137	0.0079821	2/230 0.8%	5/16360 0.0%	L2HGDH ETFDH
786	nucleosome	0.0021884	0.0090095	5/230 2.1%	65/16360 0.3%	HIST1H2BB HIST2H2BF H2AFZ H3F3A HIST1H4D
